# Supplementary material for: 1-Methyl-4-[(1E,3E)-4-phenyl­buta-1,3-dien­yl]pyridinium iodide monohydrate
Source: Acta Crystallogr Sect E Struct Rep Online. 2010 Feb 20;66(Pt 3):o651–2. doi: 10.1107/S1600536810006045 (PMC2983716; doi:10.1107/S1600536810006045)
Supplement: Supplementary file 2 [file e-66-0o651-Isup2.hkl]

# 
# h,k,l, Fc-squared, Fo-squared, sigma(Fo-squared) and status flag 
# 
data_I
_shelx_title ' cd4m in C2/c (100K)' 
_shelx_refln_list_code          4 
_shelx_F_calc_maximum      798.89 
_exptl_crystal_F_000      2912.00 
_reflns_d_resolution_high  0.7107 
 
loop_ 
 _symmetry_equiv_pos_as_xyz 
 'x, y, z' 
 '-x, y, -z+1/2' 
 'x+1/2, y+1/2, z' 
 '-x+1/2, y+1/2, -z+1/2' 
 '-x, -y, -z' 
 'x, -y, z-1/2' 
 '-x+1/2, -y+1/2, -z' 
 'x+1/2, -y+1/2, z-1/2' 
 
_cell_length_a    32.5600 
_cell_length_b    12.6414 
_cell_length_c    16.5602 
_cell_angle_alpha  90.000 
_cell_angle_beta  111.180 
_cell_angle_gamma  90.000 
 
_shelx_F_squared_multiplier     1.000 
 
loop_ 
 _refln_index_h 
 _refln_index_k 
 _refln_index_l 
 _refln_F_squared_calc 
 _refln_F_squared_meas 
 _refln_F_squared_sigma 
 _refln_observed_status 
   4   0   0    17467.12    16024.32    457.12 o 
   6   0   0   265306.84   272097.31   4182.83 o 
   8   0   0     3633.74     3796.41    128.69 o 
  10   0   0    52553.20    56735.46    956.52 o 
  12   0   0   276718.66   281558.28   4340.15 o 
  14   0   0     1494.75     1090.01    104.94 o 
  16   0   0    67473.73    67964.24   1191.19 o 
  18   0   0    96896.50    95194.66   1624.43 o 
  20   0   0     3620.83     2837.52    182.65 o 
  22   0   0    27821.85    28899.01    717.91 o 
  24   0   0    26781.64    26839.21    505.78 o 
  26   0   0     2108.86     1925.73    150.62 o 
  28   0   0    17370.21    17774.92    528.81 o 
  30   0   0       19.80      201.61    124.83 o 
  32   0   0      105.85        7.59    152.66 o 
  34   0   0     7796.19     8385.72    433.62 o 
  36   0   0       16.79      333.51    159.32 o 
  38   0   0     1024.48      897.15    203.72 o 
  40   0   0     1814.64     2527.06    414.92 o 
  42   0   0      424.96     1066.74    333.68 o 
   1   1   0     2311.18     2438.92    180.48 o 
   3   1   0      729.41      405.61     47.86 o 
   5   1   0     2438.64     2750.34     82.86 o 
   7   1   0     2429.35     2418.04     60.13 o 
   9   1   0     4619.93     4454.86     81.96 o 
  11   1   0     2096.31     1950.23     59.43 o 
  13   1   0       18.16       64.52     33.90 o 
  15   1   0    40143.35    45027.31    523.66 o 
  17   1   0     2843.32     3221.48    146.57 o 
  19   1   0     6583.36     7266.86    164.19 o 
  21   1   0     2496.00     2670.60    116.06 o 
  23   1   0     1148.38     1078.94     89.69 o 
  25   1   0       92.12      136.46     60.89 o 
  27   1   0       36.73       -2.71     71.36 o 
  29   1   0     1238.86     1248.61    127.03 o 
  31   1   0      116.48      273.32     94.80 o 
  33   1   0       43.85      -48.59     82.91 o 
  35   1   0      223.30      145.85     98.64 o 
  37   1   0        0.39       89.19    125.81 o 
  39   1   0        3.21       62.62    120.14 o 
  41   1   0        1.40      126.96    138.63 o 
   0   2   0    54619.72    72734.18   1341.98 o 
   2   2   0    59095.17    65146.60    602.51 o 
   4   2   0   139434.13   161020.27   1597.69 o 
   6   2   0   448156.63   457942.47   5770.23 o 
   8   2   0     1991.22     2165.33     57.34 o 
  10   2   0    45671.22    52013.80    561.04 o 
  12   2   0   187447.19   188180.16   1867.73 o 
  14   2   0     6841.27     8809.69    231.43 o 
  16   2   0    80777.77    86461.05    845.69 o 
  18   2   0    94514.52    90418.74    982.26 o 
  20   2   0       24.83       60.06     49.00 o 
  22   2   0    24487.69    25341.65    459.38 o 
  24   2   0    14513.09    13271.29    257.82 o 
  26   2   0      724.00      527.67     84.14 o 
  28   2   0    16539.30    16998.28    364.72 o 
  30   2   0     3570.07     3876.01    200.65 o 
  32   2   0     3606.59     3181.65    194.14 o 
  34   2   0     4708.38     5036.61    239.95 o 
  36   2   0      312.34      249.55    104.53 o 
  38   2   0      573.91      501.79    151.01 o 
  40   2   0      333.62      573.10    161.50 o 
  42   2   0      663.08     1259.22    455.02 o 
   1   3   0    34754.85    41626.88    583.86 o 
   3   3   0    83879.76    89493.18   1022.35 o 
   5   3   0    11024.97    12146.17    207.46 o 
   7   3   0      351.55      482.55     34.15 o 
   9   3   0    43681.75    45355.97    456.39 o 
  11   3   0    24728.82    25792.18    292.66 o 
  13   3   0      403.35      686.55     48.01 o 
  15   3   0     4759.37     4046.81    109.89 o 
  17   3   0    30151.91    29480.25    386.01 o 
  19   3   0        4.75       22.29     46.12 o 
  21   3   0       33.41       90.05     51.65 o 
  23   3   0    15026.19    14778.89    272.80 o 
  25   3   0     3734.69     4036.09    170.75 o 
  27   3   0     4050.78     3701.17    182.14 o 
  29   3   0     3919.05     3838.81    275.66 o 
  31   3   0     1238.53     1382.35    137.93 o 
  33   3   0        3.25      -39.59     83.77 o 
  35   3   0     1888.84     2072.51    219.77 o 
  37   3   0      490.19      638.15    152.43 o 
  39   3   0        0.47      -88.66    158.72 o 
  41   3   0      188.56      200.79    165.54 o 
   0   4   0   261301.98   277582.41   4447.90 o 
   2   4   0   127622.01   129262.20   1449.39 o 
   4   4   0    70313.55    77841.91    731.60 o 
   6   4   0   191741.45   191387.22   1600.91 o 
   8   4   0     3417.42     3431.61     71.42 o 
  10   4   0    56213.82    60387.45    599.86 o 
  12   4   0   127096.77   124557.90   1168.71 o 
  14   4   0     6021.80     6743.36    155.05 o 
  16   4   0    36539.21    38039.27    449.80 o 
  18   4   0    77237.76    74713.18   1010.40 o 
  20   4   0     2438.45     2125.16    106.69 o 
  22   4   0    22211.37    22570.06    316.33 o 
  24   4   0    24123.49    24275.39    383.67 o 
  26   4   0       19.40      -38.28     62.96 o 
  28   4   0     2891.06     3210.64    201.72 o 
  30   4   0     2957.57     2698.86    176.88 o 
  32   4   0       71.69        5.38     83.24 o 
  34   4   0     2685.47     2806.15    231.60 o 
  36   4   0        6.29      -70.52    113.66 o 
  38   4   0      481.77      546.89    147.17 o 
  40   4   0      720.33     1315.28    316.14 o 
   1   5   0    17276.86    20186.95    232.37 o 
   3   5   0    21105.26    20826.61    234.31 o 
   5   5   0    28237.01    30557.92    301.25 o 
   7   5   0     6762.03     6347.15    104.39 o 
   9   5   0    37338.13    35459.11    356.24 o 
  11   5   0    26115.27    27583.83    297.26 o 
  13   5   0      738.64      922.86     63.78 o 
  15   5   0    11980.98    10471.27    177.09 o 
  17   5   0    38865.08    38418.32    444.46 o 
  19   5   0      266.75      415.86     57.13 o 
  21   5   0    10534.88     9050.62    209.88 o 
  23   5   0     6612.54     6523.65    177.05 o 
  25   5   0     2906.53     3142.43    150.65 o 
  27   5   0      233.81      346.07     81.08 o 
  29   5   0    11001.19    11114.77    265.45 o 
  31   5   0     2381.32     3023.93    229.57 o 
  33   5   0      290.58      568.92    139.58 o 
  35   5   0     2379.49     2360.70    220.85 o 
  37   5   0      496.49      615.30    156.33 o 
  39   5   0       84.94      396.84    175.56 o 
   0   6   0    87135.73    83979.36   1135.07 o 
   2   6   0    33932.64    35533.32    380.30 o 
   4   6   0    23579.29    25579.85    287.25 o 
   6   6   0   102252.97    98602.90    869.66 o 
   8   6   0    45109.03    47409.27    460.34 o 
  10   6   0    63851.97    65214.26    610.95 o 
  12   6   0    89292.34    87104.25    795.17 o 
  14   6   0     4477.58     5236.57    114.40 o 
  16   6   0    38486.80    37931.71    443.27 o 
  18   6   0    15563.56    15192.48    240.88 o 
  20   6   0     8874.64     8765.89    181.88 o 
  22   6   0     7409.61     6841.61    182.51 o 
  24   6   0     7919.09     7321.22    218.15 o 
  26   6   0     2124.92     1761.92    225.04 o 
  28   6   0     4780.06     5370.55    264.07 o 
  30   6   0      639.74      604.82    137.85 o 
  32   6   0        0.64      -45.72    120.19 o 
  34   6   0      454.56      591.55    194.22 o 
  36   6   0        1.50      -65.67    110.81 o 
  38   6   0       50.58      199.97    161.69 o 
  40   6   0       43.87      384.53    312.81 o 
   1   7   0    27683.82    30025.51    340.60 o 
   3   7   0    61064.75    59531.21    551.33 o 
   5   7   0    43692.10    47561.52    492.06 o 
   7   7   0     1740.72     2092.82     80.32 o 
   9   7   0    32811.77    30548.76    332.72 o 
  11   7   0    34280.13    34911.88    373.96 o 
  13   7   0     1091.88     1374.18     71.95 o 
  15   7   0    21146.96    19804.31    258.24 o 
  17   7   0    51438.86    49940.91    518.78 o 
  19   7   0        4.08      -42.85     54.79 o 
  21   7   0     4498.29     4046.94    162.12 o 
  23   7   0    17194.67    16380.81    276.24 o 
  25   7   0     2285.46     2400.90    172.72 o 
  27   7   0        3.12      114.12     89.69 o 
  29   7   0      819.02      580.60    168.28 o 
  31   7   0     1220.99     1598.49    227.04 o 
  33   7   0      360.05      379.84    172.46 o 
  35   7   0     3260.12     3023.80    567.59 o 
  37   7   0     1542.29     1659.70    252.30 o 
  39   7   0      108.43      608.01    365.54 o 
   0   8   0    81530.05    79353.76   1111.25 o 
   2   8   0    51579.80    51563.38    494.81 o 
   4   8   0    34114.75    32209.89    362.40 o 
   6   8   0    26303.11    24499.50    334.91 o 
   8   8   0    37193.32    37996.75    433.81 o 
  10   8   0    36839.29    37424.89    400.98 o 
  12   8   0    14330.88    12994.10    202.45 o 
  14   8   0    18771.54    20369.20    267.09 o 
  16   8   0    21668.97    21625.33    283.97 o 
  18   8   0     4758.12     4830.75    149.12 o 
  20   8   0     1397.84     1624.99     91.03 o 
  22   8   0     7403.04     6591.90    158.34 o 
  24   8   0     4222.14     4183.87    206.01 o 
  26   8   0     4210.61     4394.25    253.58 o 
  28   8   0     2274.22     2641.27    194.59 o 
  30   8   0      108.40      347.17    112.71 o 
  32   8   0       54.84      201.96    121.62 o 
  34   8   0        4.15      128.25    127.91 o 
  36   8   0      318.70      121.46    245.33 o 
  38   8   0       40.21       84.42    211.69 o 
   1   9   0    18668.69    20258.22    269.75 o 
   3   9   0    24235.53    22732.29    265.29 o 
   5   9   0    11160.95    10955.47    175.67 o 
   7   9   0     3598.25     3587.77    192.94 o 
   9   9   0    13204.87    12272.44    204.50 o 
  11   9   0    23987.74    25321.73    336.00 o 
  13   9   0        1.55        6.54     41.43 o 
  15   9   0     9374.70     8962.48    172.16 o 
  17   9   0    17290.96    17150.34    254.01 o 
  19   9   0     2144.34     2378.40    128.46 o 
  21   9   0      817.19      685.86    107.39 o 
  23   9   0     6740.47     6440.87    377.89 o 
  25   9   0      594.28      536.17    134.29 o 
  27   9   0      256.15      344.67    127.48 o 
  29   9   0     4222.56     3819.49    291.33 o 
  31   9   0      130.78      357.99    139.84 o 
  33   9   0       79.70      -85.96    262.53 o 
  35   9   0     1278.84     1359.84    309.31 o 
   0  10   0     1425.59     1477.61    210.86 o 
   2  10   0    37155.17    37854.24    779.24 o 
   4  10   0    38069.70    38681.30    510.54 o 
   6  10   0     1495.54     1235.49    115.72 o 
   8  10   0    49620.39    49574.18    628.34 o 
  10  10   0    19415.95    19444.40    358.58 o 
  12  10   0     3501.28     3284.85    145.45 o 
  14  10   0    46091.53    46989.39    621.54 o 
  16  10   0      787.57      847.75     81.28 o 
  18  10   0      985.78      665.61    107.63 o 
  20  10   0    17233.54    17744.87    566.23 o 
  22  10   0      779.80      888.24    118.39 o 
  24  10   0     1352.33     1105.82    158.63 o 
  26  10   0     4915.04     4756.27    286.34 o 
  28  10   0      383.58      404.93    143.35 o 
  30  10   0      589.82      715.05    162.83 o 
  32  10   0      268.06       48.02    200.31 o 
  34  10   0      207.09      355.12    235.86 o 
   1  11   0     5183.12     5444.08    192.23 o 
   3  11   0    14104.81    13360.01    304.61 o 
   5  11   0     9261.64     8627.89    286.71 o 
   7  11   0     2918.99     2764.51    159.34 o 
   9  11   0     6917.79     6498.65    214.11 o 
  11  11   0     4421.46     3899.01    184.89 o 
  13  11   0     1234.35     1340.01    109.92 o 
  15  11   0      959.09      677.21    108.55 o 
  17  11   0     5509.80     5646.80    376.95 o 
  19  11   0       60.09       32.61     85.38 o 
  21  11   0      717.83      884.68    125.55 o 
  23  11   0     6116.90     6153.29    296.93 o 
  25  11   0      312.65      180.40    130.87 o 
  27  11   0       20.98      -11.20    123.74 o 
  29  11   0     1919.05     2005.66    220.60 o 
  31  11   0      992.73     1332.07    376.10 o 
  33  11   0       39.84       63.70    205.84 o 
   0  12   0      724.93      791.54    149.53 o 
   2  12   0    27802.91    26948.51    512.74 o 
   4  12   0    18880.55    18785.10    389.15 o 
   6  12   0      643.04      371.81     78.07 o 
   8  12   0    36210.86    37012.58    610.41 o 
  10  12   0     7348.18     7226.27    235.58 o 
  12  12   0       56.43      152.51    100.55 o 
  14  12   0    24250.24    23110.94    544.67 o 
  16  12   0     2105.91     2080.52    194.93 o 
  18  12   0      550.22      496.41    163.25 o 
  20  12   0    11121.34    11544.47    388.57 o 
  22  12   0        4.77       30.50    147.29 o 
  24  12   0      161.69      -22.36    160.28 o 
  26  12   0     8809.59     9049.51    603.83 o 
  28  12   0      347.71      401.95    302.74 o 
  30  12   0       20.17     -116.57    144.20 o 
   1  13   0      504.46      425.72     95.41 o 
   3  13   0      816.82      704.28    109.49 o 
   5  13   0     2288.69     2079.36    184.88 o 
   7  13   0     2447.43     2255.99    161.52 o 
   9  13   0      312.76      134.87    105.38 o 
  11  13   0     2493.68     2174.28    200.89 o 
  13  13   0      270.88      237.58    115.67 o 
  15  13   0       86.34      122.85    107.79 o 
  17  13   0     1570.02     1432.47    180.85 o 
  19  13   0       64.35      101.40    115.03 o 
  21  13   0       14.05       -3.58    154.78 o 
  23  13   0      540.53      455.80    178.73 o 
  25  13   0        4.64       -9.27    241.47 o 
  27  13   0       14.78     -307.56    214.78 o 
  29  13   0     1113.54      635.75    328.59 o 
   0  14   0      603.73      789.05    163.03 o 
   2  14   0    17573.92    17373.55    478.79 o 
   4  14   0    12520.19    13633.73    460.60 o 
   6  14   0      421.10      440.97    124.49 o 
   8  14   0    11991.19    12462.40    396.72 o 
  10  14   0     6913.02     6863.42    313.19 o 
  12  14   0      975.12      755.10    149.71 o 
  14  14   0    13834.72    13787.57    768.51 o 
  16  14   0     1003.13     1085.94    167.78 o 
  18  14   0      409.76      536.47    146.69 o 
  20  14   0     8766.71     9874.92    488.10 o 
  22  14   0      213.98      -52.98    231.43 o 
  24  14   0       74.05       22.37    243.40 o 
  26  14   0     3415.28     4049.12    564.12 o 
   1  15   0      203.49      252.28    151.39 o 
   3  15   0       80.92      418.35    125.68 o 
   5  15   0       18.50       27.41    125.63 o 
   7  15   0       29.94       -7.47    160.09 o 
   9  15   0     1525.31     1845.37    200.17 o 
  11  15   0      541.96      602.11    149.41 o 
  13  15   0      157.29      361.61    139.60 o 
  15  15   0       66.59       53.03    118.25 o 
  17  15   0      730.98      570.50    157.79 o 
  19  15   0       35.32       27.31    271.94 o 
  21  15   0       19.87      -85.93    255.83 o 
   0  16   0      508.44      761.59    281.75 o 
   2  16   0    10586.28    10818.00    399.99 o 
   4  16   0     5556.06     5468.55    325.32 o 
   6  16   0      241.75      190.10    124.83 o 
   8  16   0     9949.47    10963.42    401.50 o 
  10  16   0     1492.52     1285.70    192.96 o 
  12  16   0        1.37       27.26    127.63 o 
  14  16   0     7086.15     7655.91    487.99 o 
  16  16   0      713.18      903.10    226.00 o 
  18  16   0       79.54       52.18    276.25 o 
   1  17   0      219.03      175.63    283.45 o 
   3  17   0     1913.86     2307.11    297.72 o 
   5  17   0       43.05       12.97    157.75 o 
   7  17   0      148.97       23.72    139.50 o 
   9  17   0      969.22     1141.30    227.48 o 
  11  17   0      153.69      387.03    341.34 o 
 -43   1   1      569.80      924.90    227.60 o 
 -41   1   1     6414.26     5585.86    334.27 o 
 -39   1   1     2752.94     2915.82    275.78 o 
 -37   1   1     1038.28     1167.60    142.73 o 
 -35   1   1    16632.87    17213.45    448.68 o 
 -33   1   1     5109.90     5636.70    292.16 o 
 -31   1   1     6711.32     6186.71    366.96 o 
 -29   1   1    45139.38    44010.70    678.06 o 
 -27   1   1     1076.28     1224.91    100.56 o 
 -25   1   1     9816.13     8918.96    205.26 o 
 -23   1   1    85870.12    83599.22    941.86 o 
 -21   1   1     1302.37     1875.82     99.85 o 
 -19   1   1    24774.37    22159.09    406.08 o 
 -17   1   1    96335.70    95529.57   1134.38 o 
 -15   1   1     6041.44     5640.94    194.56 o 
 -13   1   1    61982.18    59410.90    641.67 o 
 -11   1   1    88738.86    94118.29    959.46 o 
  -9   1   1    29617.35    31653.53    354.83 o 
  -7   1   1   120922.09   124401.69   1120.53 o 
  -5   1   1    54582.54    59904.96    676.03 o 
  -3   1   1     7699.00     9503.40    100.18 o 
   1   1   1      579.57      -53.32     26.66 o 
   3   1   1    43896.52    47569.53    989.70 o 
   5   1   1   112134.82   120424.48   1332.11 o 
   7   1   1    20857.13    22634.32    240.80 o 
   9   1   1   138176.83   136813.58   1245.79 o 
  11   1   1    20971.64    22171.95    284.34 o 
  13   1   1    85818.17    89818.18    946.01 o 
  15   1   1    71492.38    69501.44    765.47 o 
  17   1   1     6349.91     6199.53    235.00 o 
  19   1   1    56561.73    54128.70    642.46 o 
  21   1   1    24737.93    22126.03    337.64 o 
  23   1   1       85.28       73.97     54.34 o 
  25   1   1    55964.95    53907.89    776.46 o 
  27   1   1    20190.55    18916.03    409.31 o 
  29   1   1       17.65       37.65     79.36 o 
  31   1   1    28432.11    27877.57    766.53 o 
  33   1   1     5554.99     5173.66    471.70 o 
  35   1   1     2473.44     2228.69    182.18 o 
  37   1   1    13024.48    13801.39    381.96 o 
  39   1   1     1576.90     1877.26    218.71 o 
  41   1   1     1157.79     1353.71    200.08 o 
 -42   2   1       39.92       -5.07    163.61 o 
 -40   2   1      320.87      374.61    136.95 o 
 -38   2   1      546.87      453.61    139.75 o 
 -36   2   1       11.34       38.34    115.47 o 
 -34   2   1       83.03      157.71    113.64 o 
 -32   2   1        5.11      -84.99     76.13 o 
 -30   2   1      528.77      434.14     97.61 o 
 -28   2   1      577.11      625.37     86.73 o 
 -26   2   1     7443.63     7601.38    196.31 o 
 -24   2   1     1208.56     1095.38     91.19 o 
 -22   2   1     3071.94     3433.02    125.28 o 
 -20   2   1     5463.64     5440.68    144.01 o 
 -18   2   1    11360.35    11056.83    197.76 o 
 -16   2   1      322.99      227.67     46.65 o 
 -14   2   1     2276.86     2731.94     76.91 o 
 -12   2   1    15655.41    16358.38    205.04 o 
 -10   2   1     4216.80     4549.83     85.77 o 
  -8   2   1    15156.77    17060.03    194.76 o 
  -6   2   1     6799.49     7661.55    116.09 o 
  -4   2   1    12518.67    13467.85    146.02 o 
  -2   2   1     2285.65     1870.76     44.04 o 
   0   2   1     8818.04    10913.09    137.87 o 
   2   2   1    16615.24    19388.71    224.58 o 
   4   2   1      180.16      -54.49     27.25 o 
   6   2   1    11382.49    12325.01    164.34 o 
   8   2   1    21323.35    21444.38    329.29 o 
  10   2   1     4332.79     4426.76     91.56 o 
  12   2   1    28285.78    29473.29    327.00 o 
  14   2   1    32021.26    35847.13    393.41 o 
  16   2   1      125.31      108.09     42.89 o 
  18   2   1    11814.59    11898.03    218.11 o 
  20   2   1     1900.02     1927.27    110.61 o 
  22   2   1      651.69      713.79     78.12 o 
  24   2   1      277.41      348.69     69.97 o 
  26   2   1     1249.31     1364.25    156.09 o 
  28   2   1     1210.37     1269.50    128.18 o 
  30   2   1        8.40       -6.68    101.53 o 
  32   2   1      842.97      717.90    117.40 o 
  34   2   1      293.18      423.26    112.33 o 
  36   2   1      141.25      152.81    103.55 o 
  38   2   1       34.09      -11.85    117.36 o 
  40   2   1      299.04      374.85    149.08 o 
 -41   3   1     6216.25     6342.85    406.64 o 
 -39   3   1     3203.00     3656.38    347.03 o 
 -37   3   1     1300.77     1107.23    169.20 o 
 -35   3   1    15502.74    15284.82    622.91 o 
 -33   3   1     3667.28     3578.62    203.31 o 
 -31   3   1     3501.59     2994.39    203.75 o 
 -29   3   1    37083.09    36698.51    546.10 o 
 -27   3   1     1873.03     1850.05    119.92 o 
 -25   3   1     9731.64     9095.40    211.93 o 
 -23   3   1    88924.88    86491.91   1068.69 o 
 -21   3   1     1034.29     1261.55     85.89 o 
 -19   3   1    22330.66    19771.04    268.96 o 
 -17   3   1    79026.52    80203.23    797.21 o 
 -15   3   1     2134.38     2247.10     78.86 o 
 -13   3   1    41156.10    38538.83    412.04 o 
 -11   3   1    88305.06    92340.13    872.56 o 
  -9   3   1    12325.45    12609.32    163.88 o 
  -7   3   1    64625.91    63187.01    601.60 o 
  -5   3   1    80033.38    80444.34    604.62 o 
  -3   3   1   195723.19   203422.16   2264.35 o 
  -1   3   1    64578.79    66938.75    903.05 o 
   1   3   1     5298.29     6754.88    100.60 o 
   3   3   1    69612.27    73682.94    693.55 o 
   5   3   1    44931.32    45616.47    495.84 o 
   7   3   1    21994.53    22999.92    255.59 o 
   9   3   1    68772.73    68043.41    658.43 o 
  11   3   1    29107.56    30205.49    366.44 o 
  13   3   1    78832.15    78724.36    770.45 o 
  15   3   1    36885.81    35280.46    433.19 o 
  17   3   1        3.84       50.19     37.83 o 
  19   3   1    41690.98    40466.27    463.70 o 
  21   3   1    21399.94    20063.43    324.08 o 
  23   3   1      339.87      493.02     75.86 o 
  25   3   1    47348.95    44648.35    597.20 o 
  27   3   1     6157.08     5840.72    215.23 o 
  29   3   1     5610.50     5757.21    269.32 o 
  31   3   1    19504.92    19060.93    421.56 o 
  33   3   1     3953.22     3584.69    214.81 o 
  35   3   1     2611.18     2516.51    225.54 o 
  37   3   1     9625.29     9341.14    373.50 o 
  39   3   1     1824.80     1714.83    209.72 o 
  41   3   1     2301.07     2567.97    323.27 o 
 -42   4   1        3.63       28.21    183.45 o 
 -40   4   1      717.61      739.28    177.02 o 
 -38   4   1      316.53      438.79    188.85 o 
 -36   4   1       63.03       61.32    116.06 o 
 -34   4   1      830.04      863.77    151.45 o 
 -32   4   1     1844.83     1861.43    236.29 o 
 -30   4   1       63.56       82.72     71.93 o 
 -28   4   1     1698.36     1769.78    121.63 o 
 -26   4   1     1022.39     1093.34     97.84 o 
 -24   4   1     8064.44     7172.68    182.41 o 
 -22   4   1     2969.56     2314.15    104.96 o 
 -20   4   1    14948.27    15772.07    240.25 o 
 -18   4   1    30930.58    29538.41    359.81 o 
 -16   4   1     1208.34     1123.03     65.15 o 
 -14   4   1     6881.75     6960.29    173.92 o 
 -12   4   1    33357.60    31531.55    351.53 o 
 -10   4   1    11749.20    10926.15    157.26 o 
  -8   4   1     5968.49     7244.75    105.90 o 
  -6   4   1    51342.45    51965.97    438.40 o 
  -4   4   1    18886.45    19225.66    204.41 o 
  -2   4   1    44651.59    47370.37    750.79 o 
   0   4   1   105339.88   113603.41   1284.30 o 
   2   4   1    79524.77    79790.38    757.06 o 
   4   4   1       33.27       68.12     40.20 o 
   6   4   1    37023.31    36547.97    413.06 o 
   8   4   1    33193.76    34343.87    367.71 o 
  10   4   1     2109.73     1943.16     71.98 o 
  12   4   1     4342.37     3991.74     97.43 o 
  14   4   1    16757.28    16213.64    391.08 o 
  16   4   1    13589.61    13473.30    226.36 o 
  18   4   1      337.13      339.40     72.34 o 
  20   4   1    11800.68    11542.71    203.05 o 
  22   4   1     7855.68     8248.88    175.29 o 
  24   4   1      238.50      170.78     67.81 o 
  26   4   1     3796.75     3818.05    192.89 o 
  28   4   1     3541.85     3425.64    190.54 o 
  30   4   1      399.11      569.79    111.35 o 
  32   4   1     1351.32     1078.31    131.39 o 
  34   4   1     2013.72     2123.46    210.21 o 
  36   4   1      490.73      462.39    272.92 o 
  38   4   1      266.57      319.95    143.40 o 
  40   4   1      636.99      683.48    210.76 o 
 -41   5   1     2525.36     2820.76    320.58 o 
 -39   5   1     1927.57     2207.58    227.20 o 
 -37   5   1     2082.11     2533.46    230.96 o 
 -35   5   1    11581.37    13079.37    422.26 o 
 -33   5   1     4958.17     4960.78    291.26 o 
 -31   5   1     3495.59     3752.37    208.80 o 
 -29   5   1    19868.86    19353.13    919.89 o 
 -27   5   1     6797.66     6956.59    222.15 o 
 -25   5   1    10981.29    10657.45    210.25 o 
 -23   5   1    30767.22    28569.04    377.91 o 
 -21   5   1    10262.03    10825.92    199.94 o 
 -19   5   1    11932.48    10785.04    190.71 o 
 -17   5   1    44029.93    44280.89    493.61 o 
 -15   5   1     4837.01     6113.37    129.53 o 
 -13   5   1    19417.56    17548.48    235.74 o 
 -11   5   1    25447.36    23295.15    257.99 o 
  -9   5   1      290.94      375.80     35.74 o 
  -7   5   1    75440.10    75361.48    625.35 o 
  -5   5   1    14747.66    16485.48    186.45 o 
  -3   5   1    38845.74    41469.23    422.35 o 
  -1   5   1    10734.23    11369.91    196.35 o 
   1   5   1     2727.94     3031.46     83.20 o 
   3   5   1    19924.53    19904.71    242.32 o 
   5   5   1     7244.50     7330.43    111.55 o 
   7   5   1    11418.62    12387.78    174.17 o 
   9   5   1    15917.80    15985.93    213.60 o 
  11   5   1      266.57      313.22     41.67 o 
  13   5   1    10172.20    10252.71    188.36 o 
  15   5   1    32870.73    29824.52    361.94 o 
  17   5   1      257.73      175.64     45.48 o 
  19   5   1    39702.66    38341.52    497.85 o 
  21   5   1    15711.37    15647.14    252.47 o 
  23   5   1     5230.81     5377.50    181.33 o 
  25   5   1    24082.12    23219.32    388.30 o 
  27   5   1     3652.14     3615.03    170.92 o 
  29   5   1     3823.70     3967.50    212.61 o 
  31   5   1    16377.02    16936.20    397.30 o 
  33   5   1     5500.27     5769.39    335.54 o 
  35   5   1     2506.72     2420.93    266.30 o 
  37   5   1     5224.66     5416.93    376.99 o 
  39   5   1     1286.39     1436.72    243.10 o 
 -40   6   1     1394.84     1370.51    275.80 o 
 -38   6   1      999.81     1154.81    180.30 o 
 -36   6   1      182.15      144.01    122.63 o 
 -34   6   1      716.32      812.14    168.84 o 
 -32   6   1     4810.47     5105.85    429.11 o 
 -30   6   1     6244.07     5192.59    263.81 o 
 -28   6   1      203.04      175.41     86.40 o 
 -26   6   1    10144.45    10279.68    240.43 o 
 -24   6   1     7038.95     6470.37    165.36 o 
 -22   6   1     1878.33     2056.65    105.79 o 
 -20   6   1    10161.70    10076.71    193.16 o 
 -18   6   1    11417.43    10971.59    196.00 o 
 -16   6   1     3699.89     3452.35     98.56 o 
 -14   6   1    12731.12    12704.64    181.74 o 
 -12   6   1    50611.85    48141.09    474.17 o 
 -10   6   1    15466.53    14638.76    205.42 o 
  -8   6   1    14924.59    15398.08    208.80 o 
  -6   6   1    86113.91    87929.63    777.22 o 
  -4   6   1    55527.53    57779.94    530.05 o 
  -2   6   1      616.41      738.43     96.62 o 
   0   6   1    64025.84    65192.00    713.90 o 
   2   6   1    16025.63    14911.78    225.02 o 
   4   6   1       11.73       28.50     33.39 o 
   6   6   1    23626.46    22750.25    254.93 o 
   8   6   1    73358.08    73981.86    732.81 o 
  10   6   1     6264.40     6366.13    129.65 o 
  12   6   1    30320.06    29671.62    356.75 o 
  14   6   1    27860.06    27208.80    405.96 o 
  16   6   1     2127.73     1903.03     91.83 o 
  18   6   1       66.89        3.82     46.53 o 
  20   6   1    18785.00    18195.90    282.47 o 
  22   6   1    10174.24    10122.43    505.03 o 
  24   6   1      910.23      659.04     85.25 o 
  26   6   1     2927.93     2708.69    157.61 o 
  28   6   1     2713.09     3001.21    256.36 o 
  30   6   1      335.18      445.18    134.25 o 
  32   6   1     2339.60     2215.83    209.95 o 
  34   6   1      683.36      811.23    163.06 o 
  36   6   1      276.22      130.91    161.69 o 
  38   6   1      230.39      135.70    157.66 o 
 -39   7   1     2211.74     2182.24    280.49 o 
 -37   7   1     3391.16     3850.48    283.99 o 
 -35   7   1     2792.93     2933.14    243.71 o 
 -33   7   1     4201.79     4189.08    274.81 o 
 -31   7   1     9833.84    10173.16    307.14 o 
 -29   7   1     3789.46     3304.59    199.44 o 
 -27   7   1     6178.91     6943.03    242.00 o 
 -25   7   1     8147.79     8602.17    221.16 o 
 -23   7   1    14191.66    12876.73    236.62 o 
 -21   7   1    10291.40    10225.72    184.39 o 
 -19   7   1    31689.50    29718.56    352.96 o 
 -17   7   1     3573.51     3431.67    104.37 o 
 -15   7   1     6042.71     6826.49    134.86 o 
 -13   7   1    18148.01    18564.33    238.31 o 
 -11   7   1    11102.55    10788.65    163.75 o 
  -9   7   1     3243.02     3765.12    113.01 o 
  -7   7   1    10128.13     9545.65    142.95 o 
  -5   7   1     3144.05     3435.49     94.78 o 
  -3   7   1      665.69      956.30     95.37 o 
  -1   7   1        4.17      239.33     35.00 o 
   1   7   1       38.94      167.00     27.17 o 
   3   7   1     1533.03     1374.13     53.21 o 
   5   7   1      475.07      605.99     53.70 o 
   7   7   1     1154.67     1226.54     59.90 o 
   9   7   1     3731.04     3666.09    102.28 o 
  11   7   1    14731.74    16393.76    238.35 o 
  13   7   1     2273.63     2340.58     91.48 o 
  15   7   1    27538.06    24966.69    404.56 o 
  17   7   1    12750.17    13317.85    210.18 o 
  19   7   1     1003.37      861.86     93.92 o 
  21   7   1     4953.83     5238.63    149.80 o 
  23   7   1     9606.28     9882.29    238.56 o 
  25   7   1    17475.87    17640.44    338.33 o 
  27   7   1    11861.86    12461.07    466.71 o 
  29   7   1     2072.85     2059.50    197.23 o 
  31   7   1     4288.88     4030.87    271.43 o 
  33   7   1     3000.17     3607.36    264.58 o 
  35   7   1     3589.44     4233.94    296.41 o 
  37   7   1     3722.14     4765.71    390.65 o 
 -38   8   1      431.17      536.18    187.44 o 
 -36   8   1      173.20      277.74    163.37 o 
 -34   8   1      663.42      563.45    149.69 o 
 -32   8   1     4585.02     4960.31    254.12 o 
 -30   8   1     2498.15     2290.02    178.39 o 
 -28   8   1     1984.05     2085.02    166.28 o 
 -26   8   1     8706.73     9353.84    280.53 o 
 -24   8   1     8371.14     7608.50    281.56 o 
 -22   8   1     3029.37     3094.31    228.14 o 
 -20   8   1    19486.50    19079.73    268.45 o 
 -18   8   1     2963.94     2786.49    105.47 o 
 -16   8   1        2.41       65.39     44.59 o 
 -14   8   1    12489.47    12521.89    193.55 o 
 -12   8   1    36281.32    35508.48    437.19 o 
 -10   8   1     4620.45     4545.40    118.52 o 
  -8   8   1    11388.70    11269.95    240.48 o 
  -6   8   1    43226.04    43875.91    438.67 o 
  -4   8   1     7006.11     5794.70    109.78 o 
  -2   8   1     1498.22     1549.53     77.65 o 
   0   8   1    13644.95    13416.57    196.47 o 
   2   8   1    53306.99    53628.32    509.26 o 
   4   8   1     1886.52     2409.22     86.46 o 
   6   8   1    33929.86    33680.92    391.55 o 
   8   8   1    29247.86    28030.55    345.32 o 
  10   8   1     2423.26     2504.37    101.71 o 
  12   8   1     8862.24     8103.20    153.43 o 
  14   8   1    26850.54    25812.57    318.55 o 
  16   8   1     2797.31     2657.87    106.95 o 
  18   8   1     3585.91     3734.35    118.99 o 
  20   8   1    12051.67    12112.64    254.59 o 
  22   8   1     5363.30     5298.87    160.39 o 
  24   8   1        6.17      -29.97     56.06 o 
  26   8   1    10070.60     9761.61    447.50 o 
  28   8   1     8663.26     8340.09    462.89 o 
  30   8   1      296.53      369.86    166.05 o 
  32   8   1     1980.82     1585.69    240.18 o 
  34   8   1     1641.68     1888.19    264.27 o 
  36   8   1      491.53      567.08    267.27 o 
 -37   9   1     1174.04      862.69    291.48 o 
 -35   9   1     1582.09     1558.87    343.87 o 
 -33   9   1     6354.68     6666.56    353.36 o 
 -31   9   1     8457.70     9316.21    481.45 o 
 -29   9   1     2284.91     2533.15    363.82 o 
 -27   9   1     4212.80     4582.63    225.82 o 
 -25   9   1     6808.97     7023.64    246.13 o 
 -23   9   1     2917.50     2862.59    154.09 o 
 -21   9   1    14390.75    14370.98    291.45 o 
 -19   9   1     6638.75     6537.45    190.24 o 
 -17   9   1     5416.94     5428.04    134.30 o 
 -15   9   1    15611.37    16660.96    281.41 o 
 -13   9   1     1767.94     2030.72     98.95 o 
 -11   9   1     1269.59     1474.75     83.97 o 
  -9   9   1    16342.94    17393.44    254.70 o 
  -7   9   1      908.74      771.16     62.14 o 
  -5   9   1     2864.98     2703.84     84.32 o 
  -3   9   1    12958.69    14732.05    211.79 o 
  -1   9   1     4795.06     5487.47    121.91 o 
   1   9   1       37.53       35.90     42.18 o 
   3   9   1     2352.03     3130.46    116.75 o 
   5   9   1     9027.33     9908.18    238.64 o 
   7   9   1      308.36      377.45     61.57 o 
   9   9   1      956.58      896.19     95.95 o 
  11   9   1    12249.68    13342.19    232.99 o 
  13   9   1     5953.75     5373.19    157.79 o 
  15   9   1        9.24       20.42     49.17 o 
  17   9   1     9857.53    10715.93    216.26 o 
  19   9   1     5449.40     4824.08    152.52 o 
  21   9   1     7350.17     7960.56    216.00 o 
  23   9   1    13570.50    14901.05    424.21 o 
  25   9   1     1199.45     1202.62    162.91 o 
  27   9   1     4432.70     4587.11    329.15 o 
  29   9   1     9427.12    10570.16    391.66 o 
  31   9   1     1049.23     1213.16    223.32 o 
  33   9   1     2066.78     1968.66    368.46 o 
  35   9   1     2540.00     1928.72    381.57 o 
 -34  10   1      461.18      583.65    254.29 o 
 -32  10   1      701.42      717.34    164.65 o 
 -30  10   1     1258.39     1135.41    177.18 o 
 -28  10   1      159.36       48.36    142.93 o 
 -26  10   1     3157.52     3158.36    238.23 o 
 -24  10   1     3943.71     4028.88    208.06 o 
 -22  10   1      120.17      320.24     93.59 o 
 -20  10   1     3652.54     3574.93    226.65 o 
 -18  10   1    11573.64    10568.01    283.52 o 
 -16  10   1        1.67       80.96     77.94 o 
 -14  10   1    10080.14    10349.32    232.27 o 
 -12  10   1    13045.50    12712.55    306.64 o 
 -10  10   1     6308.64     5717.19    187.08 o 
  -8  10   1     3513.51     3439.10    236.49 o 
  -6  10   1    22726.30    21451.31    392.08 o 
  -4  10   1    10661.76    10761.90    208.96 o 
  -2  10   1     2619.53     2962.76    124.49 o 
   0  10   1    23257.73    22423.75    377.92 o 
   2  10   1    14712.77    13879.74    255.89 o 
   4  10   1       62.54        7.21     51.73 o 
   6  10   1     8441.94     7813.62    202.81 o 
   8  10   1    18183.64    18174.94    353.47 o 
  10  10   1     3022.31     2933.31    182.35 o 
  12  10   1     7285.70     6912.95    193.23 o 
  14  10   1    21405.63    19443.63    308.63 o 
  16  10   1     4293.58     3946.64    147.84 o 
  18  10   1      324.73      421.98     74.32 o 
  20  10   1     5965.37     5730.54    264.75 o 
  22  10   1     3664.73     3371.02    239.24 o 
  24  10   1       48.58       65.06    158.43 o 
  26  10   1     2821.73     2675.53    231.12 o 
  28  10   1     2945.22     3355.16    374.18 o 
  30  10   1      168.44      -49.18    135.36 o 
  32  10   1     1721.01     1833.30    365.74 o 
  34  10   1      372.83      798.27    283.90 o 
 -33  11   1     3530.20     3151.85    528.57 o 
 -31  11   1     1358.68     1518.63    241.37 o 
 -29  11   1      674.55      693.28    162.26 o 
 -27  11   1     5968.70     5944.47    348.75 o 
 -25  11   1     4890.45     5971.50    299.03 o 
 -23  11   1      196.34      141.60     92.58 o 
 -21  11   1    16263.49    17822.35    400.86 o 
 -19  11   1     4112.79     4732.04    214.42 o 
 -17  11   1      748.22      758.86    134.34 o 
 -15  11   1    12744.83    14257.14    401.94 o 
 -13  11   1     4046.50     4093.92    242.95 o 
 -11  11   1       10.27      -31.85     65.83 o 
  -9  11   1    16387.46    18200.65    371.54 o 
  -7  11   1      419.43      304.47    113.12 o 
  -5  11   1       92.21       44.05     61.79 o 
  -3  11   1    14164.23    14514.43    375.33 o 
  -1  11   1     2360.96     2768.34    157.61 o 
   1  11   1      417.55      441.75     99.09 o 
   3  11   1    11145.89    11845.78    284.74 o 
   5  11   1     5137.86     5682.28    199.51 o 
   7  11   1     1599.64     1747.34    135.49 o 
   9  11   1      242.62      130.57     57.61 o 
  11  11   1    10379.16    11505.66    254.40 o 
  13  11   1     3632.29     3221.51    157.26 o 
  15  11   1       52.32      -18.94     65.29 o 
  17  11   1    13355.96    15481.33    362.25 o 
  19  11   1      193.98      -97.97     76.86 o 
  21  11   1     1314.84     1441.03    174.87 o 
  23  11   1     9277.27    10167.21    369.38 o 
  25  11   1      838.54      860.39    166.21 o 
  27  11   1     5302.27     5382.62    326.35 o 
  29  11   1     5060.62     5390.00    661.86 o 
  31  11   1      117.40      389.04    236.01 o 
 -32  12   1      381.81      281.16    316.37 o 
 -30  12   1       71.56      209.19    274.39 o 
 -28  12   1      337.66      424.00    304.80 o 
 -26  12   1      303.25      348.98    190.25 o 
 -24  12   1     1038.43      643.07    193.05 o 
 -22  12   1       83.55      111.09    110.16 o 
 -20  12   1     3956.66     4132.59    335.39 o 
 -18  12   1     3155.65     2597.57    218.01 o 
 -16  12   1      293.15      191.15    167.15 o 
 -14  12   1      880.87      701.67    135.21 o 
 -12  12   1     2368.24     2306.50    197.94 o 
 -10  12   1        8.68       51.70     76.85 o 
  -8  12   1      825.50      792.05    107.40 o 
  -6  12   1     3875.74     3180.37    184.20 o 
  -4  12   1     3087.11     2720.50    199.18 o 
  -2  12   1      916.01      580.56    108.24 o 
   0  12   1     3440.08     3196.13    178.45 o 
   2  12   1     1984.24     2106.59    214.66 o 
   4  12   1        9.38      -86.76     64.84 o 
   6  12   1      892.22      723.64    109.35 o 
   8  12   1     5823.43     5709.17    449.09 o 
  10  12   1     2852.74     2670.63    171.34 o 
  12  12   1      905.99      650.37    109.80 o 
  14  12   1     3107.52     2545.97    208.85 o 
  16  12   1      908.61      917.25    145.94 o 
  18  12   1      128.05      124.64    111.19 o 
  20  12   1     2084.68     2258.36    549.69 o 
  22  12   1     1060.46      998.77    163.15 o 
  24  12   1      237.77      365.78    147.02 o 
  26  12   1      398.47      352.45    148.92 o 
  28  12   1       36.82      123.89    172.47 o 
  30  12   1        8.07      264.46    250.54 o 
 -29  13   1        6.56      -57.77    262.98 o 
 -27  13   1     5054.16     6731.34    675.14 o 
 -25  13   1     1847.83     1976.12    404.33 o 
 -23  13   1        8.67      -86.22    140.17 o 
 -21  13   1    10456.80    11566.63    537.17 o 
 -19  13   1     2020.29     2606.69    230.68 o 
 -17  13   1       56.57       49.12    102.78 o 
 -15  13   1    17331.31    18752.40    504.07 o 
 -13  13   1       11.26      113.48    103.84 o 
 -11  13   1      195.39      194.05    110.69 o 
  -9  13   1    21916.02    21521.16    737.57 o 
  -7  13   1      544.50      487.73     98.80 o 
  -5  13   1      619.65      816.70    114.67 o 
  -3  13   1    13818.29    14654.71    414.96 o 
  -1  13   1     5616.97     5697.11    221.87 o 
   1  13   1       93.34      121.93     78.70 o 
   3  13   1     6883.63     6867.41    237.02 o 
   5  13   1    20815.43    20759.69    534.93 o 
   7  13   1       70.49       79.77     75.76 o 
   9  13   1     4230.16     4664.86    271.75 o 
  11  13   1    15678.80    16713.76    458.82 o 
  13  13   1       16.69      -20.66    104.03 o 
  15  13   1        4.30     -104.36     94.39 o 
  17  13   1    12016.49    12642.22    411.19 o 
  19  13   1       69.80     -120.85    285.29 o 
  21  13   1     1188.78     1215.80    230.23 o 
  23  13   1     8999.97    10003.32    491.75 o 
  25  13   1      320.05      195.54    276.66 o 
  27  13   1     1555.92     1500.99    399.22 o 
 -26  14   1      245.95      386.49    310.75 o 
 -24  14   1      151.60      366.99    257.41 o 
 -22  14   1       54.16     -282.47    231.13 o 
 -20  14   1       15.11      124.49    129.59 o 
 -18  14   1       62.02      120.68    120.73 o 
 -16  14   1      314.45      512.97    198.51 o 
 -14  14   1     1232.10     1184.56    175.38 o 
 -12  14   1      940.77      644.53    146.95 o 
 -10  14   1     3094.10     2812.58    230.51 o 
  -8  14   1     1184.41      919.33    150.00 o 
  -6  14   1      391.71      327.87    172.37 o 
  -4  14   1       71.79      196.03    112.25 o 
  -2  14   1        3.48      -36.13     77.04 o 
   0  14   1      291.39      356.41     99.47 o 
   2  14   1      195.78       70.01    102.29 o 
   4  14   1      275.05      247.24    141.43 o 
   6  14   1       11.20       50.03     86.91 o 
   8  14   1     1075.69      754.10    150.85 o 
  10  14   1       36.82       67.80    111.23 o 
  12  14   1      394.70      217.64    125.20 o 
  14  14   1       35.43       58.51    138.95 o 
  16  14   1      101.52      252.19    130.95 o 
  18  14   1       32.67      -24.16    158.41 o 
  20  14   1       29.08     -213.98    152.88 o 
  22  14   1        3.88      492.88    293.66 o 
  24  14   1        6.02     -292.66    227.21 o 
 -23  15   1      136.56     -214.08    238.53 o 
 -21  15   1     5474.07     6326.06    673.97 o 
 -19  15   1     2283.13     2698.85    309.31 o 
 -17  15   1      167.97      336.31    139.16 o 
 -15  15   1    11097.23    11308.71    608.15 o 
 -13  15   1       30.23      123.17    124.97 o 
 -11  15   1      447.42      343.33    131.82 o 
  -9  15   1    11230.25    11943.19    508.07 o 
  -7  15   1      358.69      226.77    153.28 o 
  -5  15   1      427.32      275.90    122.25 o 
  -3  15   1     9330.87     9159.86    510.99 o 
  -1  15   1     3135.52     3237.63    243.57 o 
   1  15   1      469.36      366.26    108.30 o 
   3  15   1     4533.63     4426.14    227.23 o 
   5  15   1     3522.63     3490.97    253.54 o 
   7  15   1      300.82      198.63    121.03 o 
   9  15   1      613.62      439.64    151.52 o 
  11  15   1    16892.20    17432.03    502.21 o 
  13  15   1      103.02      211.14    128.21 o 
  15  15   1      108.04       15.64    125.58 o 
  17  15   1     4554.31     4961.63    406.44 o 
  19  15   1      130.56       57.08    265.63 o 
  21  15   1      444.93      -12.85    268.17 o 
 -18  16   1      343.21      692.36    207.04 o 
 -16  16   1       70.80      264.13    176.88 o 
 -14  16   1        6.28      -78.79    151.37 o 
 -12  16   1      101.16      147.19    167.90 o 
 -10  16   1      140.73       90.40    155.76 o 
  -8  16   1      248.62      332.93    134.98 o 
  -6  16   1      427.04      689.49    159.57 o 
  -4  16   1        1.56       50.92    116.60 o 
  -2  16   1       33.09      -41.25    111.98 o 
   0  16   1        8.28      135.86    117.49 o 
   2  16   1      108.86      -26.66    150.05 o 
   4  16   1      198.29       -9.55    111.88 o 
   6  16   1      158.76      506.15    151.97 o 
   8  16   1      344.38      611.77    157.64 o 
  10  16   1      364.16      321.19    137.24 o 
  12  16   1        3.22      -25.05    125.30 o 
  14  16   1      404.32      196.81    175.50 o 
  16  16   1       41.73      214.70    261.86 o 
 -13  17   1        9.37      -98.95    228.84 o 
 -11  17   1       28.74       36.50    162.12 o 
  -9  17   1     5979.03     5607.89    431.75 o 
  -7  17   1      223.47      183.53    136.26 o 
  -5  17   1        0.60      115.65    130.07 o 
  -3  17   1     2247.05     2297.35    289.88 o 
  -1  17   1      811.81      902.05    216.42 o 
   1  17   1      131.58      -64.50    202.30 o 
   3  17   1     1218.70      909.09    218.52 o 
   5  17   1     2888.15     3303.89    336.02 o 
   7  17   1       10.60      -55.41    149.84 o 
   9  17   1      919.10      855.83    222.42 o 
  11  17   1     3242.13     3179.14    344.01 o 
 -42   0   2      223.02      645.75    279.86 o 
 -40   0   2      626.31      299.92    247.05 o 
 -38   0   2     1008.50     1208.84    204.49 o 
 -36   0   2     2101.98     2141.15    243.94 o 
 -34   0   2      191.68       44.61    191.06 o 
 -32   0   2     5851.54     6419.34    325.09 o 
 -30   0   2     1109.97      887.79    157.52 o 
 -28   0   2     5589.39     5084.73    270.37 o 
 -26   0   2    30484.69    30384.94    697.35 o 
 -24   0   2     1164.79      712.26    126.05 o 
 -22   0   2    50493.88    47242.29    916.56 o 
 -20   0   2    83893.96    86603.66   3121.57 o 
 -18   0   2    53637.16    51988.84   1994.44 o 
 -16   0   2    80863.33    74926.13   1268.67 o 
 -14   0   2    90568.85   103019.32   2379.49 o 
 -12   0   2       47.38      -45.97     43.91 o 
 -10   0   2   339646.66   349238.25   5403.88 o 
  -8   0   2   193220.84   222007.69   3403.76 o 
  -6   0   2     9630.95     9701.91    141.40 o 
  -4   0   2   222503.20   243149.06   5302.45 o 
  -2   0   2    50469.02    59959.01    946.93 o 
   0   0   2     4209.45     3730.95     97.42 o 
   2   0   2   435257.69   457389.31  10259.69 o 
   4   0   2    44197.55    48660.30    803.03 o 
   6   0   2    39212.44    42526.42    732.42 o 
   8   0   2   524066.44   531689.69  10858.48 o 
  10   0   2    39068.31    42312.36    605.09 o 
  12   0   2    87903.07    90643.23   1217.74 o 
  14   0   2   213271.13   207902.53   3199.16 o 
  16   0   2     1345.50     1815.73    122.04 o 
  18   0   2    33482.64    35075.98    689.40 o 
  20   0   2    76934.23    76764.83   1222.38 o 
  22   0   2     3486.71     2827.00    345.99 o 
  24   0   2    19602.00    18470.55    530.78 o 
  26   0   2    13479.54    13174.01    450.22 o 
  28   0   2      439.77      185.83    171.34 o 
  30   0   2    11136.92    11077.40    437.10 o 
  32   0   2     2907.95     3201.12    289.87 o 
  34   0   2     1790.22     1626.23    275.43 o 
  36   0   2     2047.99     2896.34    480.44 o 
  38   0   2      145.76      303.85    164.77 o 
  40   0   2      896.94     1128.46    409.18 o 
 -43   1   2       81.72      175.84    173.38 o 
 -41   1   2       11.17       57.45    156.17 o 
 -39   1   2      233.09      123.67    116.96 o 
 -37   1   2        6.92      -46.79    110.19 o 
 -35   1   2      754.74     1052.37    135.00 o 
 -33   1   2     1114.50     1007.59    121.88 o 
 -31   1   2        8.11        9.19     66.88 o 
 -29   1   2      640.43      650.09     87.20 o 
 -27   1   2     2517.80     2329.84    126.30 o 
 -25   1   2      644.93      774.40     81.81 o 
 -23   1   2     4943.84     4597.47    158.19 o 
 -21   1   2     7510.63     6720.25    177.36 o 
 -19   1   2     2004.48     1784.59    158.97 o 
 -17   1   2       24.72       55.31     41.18 o 
 -15   1   2      915.84      964.37     68.23 o 
 -13   1   2     3414.76     3065.59     80.94 o 
 -11   1   2     1435.80     1705.10     62.00 o 
  -9   1   2     1882.80     2276.61     81.79 o 
  -7   1   2     4665.70     4118.17     65.54 o 
  -5   1   2     1232.97     1210.50     29.81 o 
  -3   1   2    17244.09    16416.03    266.52 o 
  -1   1   2      134.18       42.60     19.50 o 
   1   1   2    24041.37    25455.03    416.96 o 
   3   1   2    16928.54    18807.81    245.23 o 
   5   1   2      406.41      233.29     42.02 o 
   7   1   2     6042.73     6690.15    115.02 o 
   9   1   2     2176.95     2544.64     75.13 o 
  11   1   2     2547.65     1947.85     72.88 o 
  13   1   2     8982.20     8877.77    161.88 o 
  15   1   2      133.45      168.02     44.94 o 
  17   1   2     4937.15     4887.32    132.45 o 
  19   1   2       36.14       12.98     36.83 o 
  21   1   2       42.39       52.09     50.64 o 
  23   1   2      201.88      307.17     80.85 o 
  25   1   2      101.12      189.69     82.14 o 
  27   1   2      598.54      555.24    101.14 o 
  29   1   2       14.60       35.30     79.11 o 
  31   1   2      584.20      528.96    109.82 o 
  33   1   2      224.11      264.99    105.33 o 
  35   1   2       96.21       72.26     98.44 o 
  37   1   2        2.10        2.27    117.78 o 
  39   1   2        7.69      183.33    118.55 o 
  41   1   2        3.81      284.28    276.32 o 
 -42   2   2      289.59      440.78    187.76 o 
 -40   2   2      650.12      514.00    149.07 o 
 -38   2   2     1810.62     2202.45    212.39 o 
 -36   2   2     1250.31     1159.93    162.24 o 
 -34   2   2       87.57       98.91     86.17 o 
 -32   2   2     8456.53     8778.97    262.36 o 
 -30   2   2     1913.48     1392.38    114.26 o 
 -28   2   2      156.16      186.65     67.25 o 
 -26   2   2    19898.82    20954.03    372.60 o 
 -24   2   2     1686.53     1301.92    107.60 o 
 -22   2   2    21485.31    20255.72    350.26 o 
 -20   2   2    64301.63    66207.01    751.28 o 
 -18   2   2      717.20      413.84     47.68 o 
 -16   2   2    98666.37    96385.55    925.98 o 
 -14   2   2    80448.93    87079.92    834.53 o 
 -12   2   2     1977.38     1897.92     63.05 o 
 -10   2   2   243115.59   250165.69   2244.66 o 
  -8   2   2   300989.94   342193.47   2868.32 o 
  -6   2   2     9508.31     9045.87    111.82 o 
  -4   2   2   638218.19   698935.94   5413.45 o 
  -2   2   2      406.10      532.70     32.09 o 
   0   2   2      464.71      526.72     29.16 o 
   2   2   2   444452.75   466159.44   4670.95 o 
   4   2   2    77104.88    83324.01    955.11 o 
   6   2   2    53008.48    56322.94    540.07 o 
   8   2   2   397437.31   393105.47   3707.48 o 
  10   2   2    39347.59    43161.55    442.19 o 
  12   2   2     4030.41     3188.42     79.42 o 
  14   2   2   134710.14   129444.19   1341.22 o 
  16   2   2       84.31      102.71     55.06 o 
  18   2   2    33365.90    33550.32    445.95 o 
  20   2   2    61606.69    59977.70    717.74 o 
  22   2   2       18.54       25.66     53.31 o 
  24   2   2    29709.67    29328.93    506.66 o 
  26   2   2    17066.27    16372.19    358.38 o 
  28   2   2       11.09       83.27     84.11 o 
  30   2   2     7797.39     8851.00    278.40 o 
  32   2   2     1893.52     2258.23    215.12 o 
  34   2   2     1391.30     1151.35    147.78 o 
  36   2   2     1706.52     1714.52    175.44 o 
  38   2   2        0.57     -116.61     96.92 o 
  40   2   2      716.42      805.40    217.84 o 
 -43   3   2      287.24      417.58    259.10 o 
 -41   3   2      114.54       61.86    182.25 o 
 -39   3   2       61.64       50.15    114.99 o 
 -37   3   2      153.16      125.12    158.83 o 
 -35   3   2     2277.48     2543.27    219.53 o 
 -33   3   2     2170.43     1848.18    188.31 o 
 -31   3   2       13.63      -16.98     66.11 o 
 -29   3   2      639.82      653.54     88.02 o 
 -27   3   2     4421.24     4120.08    180.21 o 
 -25   3   2      871.90      714.47     81.19 o 
 -23   3   2      480.88      477.30     86.30 o 
 -21   3   2     6591.22     5769.10    142.10 o 
 -19   3   2        4.50       57.77     41.46 o 
 -17   3   2    17655.88    19131.61    252.79 o 
 -15   3   2    14010.34    13256.59    190.30 o 
 -13   3   2    11546.04    10548.99    156.15 o 
 -11   3   2      777.52      828.42     44.71 o 
  -9   3   2    48968.21    52878.86    475.77 o 
  -7   3   2     3913.43     5580.99     69.14 o 
  -5   3   2   193064.70   210001.44   1634.72 o 
  -3   3   2      942.58     1063.13     41.45 o 
  -1   3   2    46678.77    51821.19    502.75 o 
   1   3   2     1141.69     1198.26     48.27 o 
   3   3   2    10092.71    11503.88    158.84 o 
   5   3   2    80298.22    81388.96    844.15 o 
   7   3   2     6206.06     7147.29    124.65 o 
   9   3   2    19505.19    19876.53    237.74 o 
  11   3   2    14417.98    13535.39    213.42 o 
  13   3   2     4647.28     4872.00    140.36 o 
  15   3   2        1.50      -31.18     31.50 o 
  17   3   2    19027.75    18801.02    258.67 o 
  19   3   2    10404.33    10646.82    217.11 o 
  21   3   2      680.14      532.18     74.41 o 
  23   3   2     3571.82     3398.20    152.04 o 
  25   3   2     3794.22     4388.06    257.70 o 
  27   3   2      192.39      262.64     89.90 o 
  29   3   2       47.04       -2.49     84.06 o 
  31   3   2     1137.78     1173.11    187.38 o 
  33   3   2      354.45      509.08    145.33 o 
  35   3   2       10.91      195.37    102.99 o 
  37   3   2      551.44      447.72    141.73 o 
  39   3   2        1.35       58.97    147.65 o 
 -42   4   2      594.05      644.65    201.27 o 
 -40   4   2      314.84      420.44    141.92 o 
 -38   4   2       80.76      183.24    127.94 o 
 -36   4   2      396.51      441.94    134.54 o 
 -34   4   2      374.46      337.50    119.58 o 
 -32   4   2     2813.94     3142.62    232.78 o 
 -30   4   2     1304.88     1015.93    154.34 o 
 -28   4   2     1326.31     1178.98    103.24 o 
 -26   4   2    18324.91    19630.14    301.53 o 
 -24   4   2     6078.56     6683.64    158.91 o 
 -22   4   2    15629.58    15202.73    240.37 o 
 -20   4   2     7141.95     7480.88    175.63 o 
 -18   4   2       43.12      162.45     41.34 o 
 -16   4   2    38828.00    36828.37    413.13 o 
 -14   4   2    58169.18    59536.73    604.36 o 
 -12   4   2     8385.69    10163.84    214.10 o 
 -10   4   2   219754.80   222982.55   1857.66 o 
  -8   4   2    50810.48    56664.42    477.36 o 
  -6   4   2    16341.55    17644.61    190.64 o 
  -4   4   2   154352.22   160505.94   1600.41 o 
  -2   4   2   133548.55   141024.63   1414.43 o 
   0   4   2    13242.45    16319.65    221.30 o 
   2   4   2   389357.44   394712.56   3635.39 o 
   4   4   2    64516.54    72009.30    698.85 o 
   6   4   2    17220.75    17559.30    215.31 o 
   8   4   2   162695.86   161914.39   1484.19 o 
  10   4   2    18355.13    20189.96    251.86 o 
  12   4   2    58964.03    60571.24    676.77 o 
  14   4   2   119502.73   117122.72   1228.77 o 
  16   4   2    11842.70    13148.74    206.68 o 
  18   4   2    17418.52    18007.04    260.89 o 
  20   4   2    44676.49    43480.19    567.89 o 
  22   4   2      976.54     1239.90    102.07 o 
  24   4   2     1048.12     1191.43    103.77 o 
  26   4   2    21668.59    20559.50    647.75 o 
  28   4   2       25.98       50.28     81.80 o 
  30   4   2     3882.75     3885.68    217.45 o 
  32   4   2     1764.07     1921.58    170.68 o 
  34   4   2       58.46       26.60     97.26 o 
  36   4   2      951.79     1399.31    218.41 o 
  38   4   2      148.89      364.13    205.85 o 
  40   4   2      232.48      515.55    204.68 o 
 -41   5   2      359.26      665.82    199.55 o 
 -39   5   2     1165.55     1237.44    226.99 o 
 -37   5   2      134.99      164.00    129.10 o 
 -35   5   2      967.76     1328.30    248.79 o 
 -33   5   2     1139.22     1058.53    127.84 o 
 -31   5   2      675.53      718.49    113.78 o 
 -29   5   2     8425.91     8439.64    364.20 o 
 -27   5   2    13161.20    12172.43    245.46 o 
 -25   5   2     6386.74     7018.91    169.17 o 
 -23   5   2     6394.64     6339.36    155.52 o 
 -21   5   2     8116.72     7281.01    184.93 o 
 -19   5   2     1138.78      815.87     66.14 o 
 -17   5   2     9508.36    10136.49    178.74 o 
 -15   5   2    47163.45    48604.82    519.91 o 
 -13   5   2     9808.20     8325.09    130.66 o 
 -11   5   2     3313.51     3432.22     86.11 o 
  -9   5   2    79085.53    89488.58    735.35 o 
  -7   5   2    40065.97    39617.10    380.37 o 
  -5   5   2    22328.47    22144.75    234.09 o 
  -3   5   2    59778.38    63561.32    686.80 o 
  -1   5   2    37638.39    35025.45    893.63 o 
   1   5   2    18236.94    18679.33    232.55 o 
   3   5   2     5603.60     6244.32    117.21 o 
   5   5   2    39124.04    38621.97    418.91 o 
   7   5   2    55533.35    61029.89    567.64 o 
   9   5   2    17352.85    17703.56    232.83 o 
  11   5   2    37965.41    37712.62    420.06 o 
  13   5   2    26344.84    26701.42    330.34 o 
  15   5   2      233.98      412.97     49.68 o 
  17   5   2    11869.20    11088.26    212.32 o 
  19   5   2    16978.40    16496.75    257.46 o 
  21   5   2     4137.44     3950.56    152.97 o 
  23   5   2     4366.47     4023.59    161.82 o 
  25   5   2    21265.97    21571.63    377.69 o 
  27   5   2      390.97      193.39     93.73 o 
  29   5   2     1432.77     1534.52    148.91 o 
  31   5   2     3532.85     3924.70    220.54 o 
  33   5   2     1779.13     1928.25    208.46 o 
  35   5   2      135.03      -23.92    169.87 o 
  37   5   2     1308.05     1409.93    241.89 o 
  39   5   2      532.39      824.32    224.14 o 
 -40   6   2      218.80     -105.13    147.10 o 
 -38   6   2      376.19      342.98    199.77 o 
 -36   6   2        5.61     -140.18    103.62 o 
 -34   6   2       74.24       43.98    116.30 o 
 -32   6   2     3855.22     4145.30    223.87 o 
 -30   6   2      110.28       48.11     98.34 o 
 -28   6   2      124.65      147.32     86.45 o 
 -26   6   2     5359.39     5557.42    213.13 o 
 -24   6   2      784.26      768.74     76.91 o 
 -22   6   2    12480.96    12606.34    222.48 o 
 -20   6   2    20822.25    20608.45    294.89 o 
 -18   6   2     5719.76     6592.79    183.69 o 
 -16   6   2    35118.08    34674.13    373.11 o 
 -14   6   2    43813.53    46075.20    460.78 o 
 -12   6   2     4126.43     3744.47    100.27 o 
 -10   6   2    44955.87    43353.82    464.41 o 
  -8   6   2    96277.85   102945.05    902.97 o 
  -6   6   2    69633.02    74115.89    666.41 o 
  -4   6   2    56793.95    53385.32    539.11 o 
  -2   6   2    56909.66    57445.50    642.62 o 
   0   6   2    65456.02    66313.10    816.90 o 
   2   6   2   124112.55   124878.11   1294.85 o 
   4   6   2    34457.14    34068.91    387.45 o 
   6   6   2    62102.95    66767.26    620.15 o 
   8   6   2    68559.12    66453.10    624.22 o 
  10   6   2    11145.22    11211.67    168.84 o 
  12   6   2    33883.79    33629.14    367.31 o 
  14   6   2    26966.40    26167.94    335.72 o 
  16   6   2     2938.28     3378.54    130.62 o 
  18   6   2    48784.08    48666.08    556.11 o 
  20   6   2    28150.63    27347.49    468.00 o 
  22   6   2      536.58      683.78     87.47 o 
  24   6   2     6804.04     7101.70    206.99 o 
  26   6   2    10057.74     9934.66    285.50 o 
  28   6   2     1000.13     1039.80    128.08 o 
  30   6   2     2149.25     1992.40    169.02 o 
  32   6   2      739.60      717.92    236.03 o 
  34   6   2        3.96      143.78    125.60 o 
  36   6   2      618.23      838.47    209.72 o 
  38   6   2       21.00      -11.13    215.14 o 
 -39   7   2      636.18      694.07    302.00 o 
 -37   7   2      508.41      670.32    158.63 o 
 -35   7   2     3108.97     3711.17    388.89 o 
 -33   7   2     1564.49     1389.14    151.39 o 
 -31   7   2      769.15     1038.58    189.56 o 
 -29   7   2     1301.65     1597.20    144.83 o 
 -27   7   2     5443.80     5774.52    192.04 o 
 -25   7   2      410.24      313.33    105.37 o 
 -23   7   2     1803.87     1971.41    124.58 o 
 -21   7   2    35603.36    34020.66    392.11 o 
 -19   7   2     8750.95     7965.09    176.39 o 
 -17   7   2     6779.67     7558.86    152.60 o 
 -15   7   2    32910.65    32964.59    362.73 o 
 -13   7   2     5465.70     5046.24    109.20 o 
 -11   7   2      409.74      449.87     50.81 o 
  -9   7   2    42272.44    43393.84    433.05 o 
  -7   7   2    20811.57    20316.18    237.26 o 
  -5   7   2     1236.19     1259.78     55.78 o 
  -3   7   2    67377.12    71854.00    794.49 o 
  -1   7   2    77899.54    78836.66    966.89 o 
   1   7   2      347.00      329.32     49.24 o 
   3   7   2    41592.35    45093.57    542.78 o 
   5   7   2    47148.80    44436.18    493.20 o 
   7   7   2     4167.27     3759.63     92.85 o 
   9   7   2     6738.67     7167.38    133.10 o 
  11   7   2     9208.13     8118.05    244.26 o 
  13   7   2    39142.40    40224.13    433.75 o 
  15   7   2      101.64       63.45     43.84 o 
  17   7   2    22396.94    19959.66    296.77 o 
  19   7   2    13943.88    14489.73    350.87 o 
  21   7   2     1116.36     1096.84    144.06 o 
  23   7   2     5404.15     5905.97    215.48 o 
  25   7   2    11420.81    11343.31    270.13 o 
  27   7   2      183.32       60.66     84.66 o 
  29   7   2      687.19      754.87    146.23 o 
  31   7   2     2478.38     2404.29    327.14 o 
  33   7   2      173.52      404.75    136.86 o 
  35   7   2        3.41      186.40    158.39 o 
  37   7   2     1215.57     1136.86    332.79 o 
 -38   8   2      128.82      233.24    160.64 o 
 -36   8   2        7.62     -159.60    111.77 o 
 -34   8   2        5.66      218.17    112.86 o 
 -32   8   2      687.67      946.31    136.99 o 
 -30   8   2      931.89      729.93    125.28 o 
 -28   8   2     1640.26     2021.13    289.23 o 
 -26   8   2        4.10      111.93     73.20 o 
 -24   8   2     4616.71     4863.71    210.22 o 
 -22   8   2     4610.88     4778.65    211.05 o 
 -20   8   2    12777.81    12668.92    324.39 o 
 -18   8   2    11308.41    11411.03    190.05 o 
 -16   8   2     8870.41     8173.13    153.62 o 
 -14   8   2     7516.28     6808.89    151.01 o 
 -12   8   2    28767.99    29130.72    362.23 o 
 -10   8   2    22569.60    22725.97    296.95 o 
  -8   8   2    21656.02    21473.09    257.80 o 
  -6   8   2    34471.39    36498.59    379.00 o 
  -4   8   2    36691.45    35249.59    398.06 o 
  -2   8   2    18247.88    17394.83    578.66 o 
   0   8   2    59027.02    59570.72    692.10 o 
   2   8   2    44527.57    43950.86    542.71 o 
   4   8   2    49877.37    50628.40    611.81 o 
   6   8   2    29642.78    30352.94    336.94 o 
   8   8   2    32722.64    31024.16    348.68 o 
  10   8   2    21192.65    22177.17    280.02 o 
  12   8   2    25415.18    25308.09    311.92 o 
  14   8   2    22973.60    21109.85    305.09 o 
  16   8   2    31236.65    30458.02    399.30 o 
  18   8   2     7097.26     6868.40    194.25 o 
  20   8   2     8118.00     7313.18    219.18 o 
  22   8   2     8716.69     9454.50    356.08 o 
  24   8   2     2030.38     2156.52    139.82 o 
  26   8   2       11.30       -1.43     66.71 o 
  28   8   2     1648.15     1688.37    235.62 o 
  30   8   2     1577.86     1567.41    244.78 o 
  32   8   2      940.71      899.51    212.73 o 
  34   8   2      886.10      936.07    307.12 o 
  36   8   2        8.25       23.87    217.34 o 
 -37   9   2      399.06      781.70    274.47 o 
 -35   9   2     1167.29     1480.06    331.56 o 
 -33   9   2     1901.05     1810.44    178.05 o 
 -31   9   2      799.68      834.54    165.47 o 
 -29   9   2     2114.28     2726.94    192.25 o 
 -27   9   2     7840.29     7481.73    269.01 o 
 -25   9   2       58.17       74.92     71.40 o 
 -23   9   2     2429.32     2550.75    144.42 o 
 -21   9   2    11018.12    11317.81    291.09 o 
 -19   9   2     4720.77     4135.18    161.92 o 
 -17   9   2     1017.60      964.46     93.05 o 
 -15   9   2    26300.79    25335.41    343.52 o 
 -13   9   2     8041.25     7802.75    209.56 o 
 -11   9   2     3181.46     3508.26    113.90 o 
  -9   9   2    29051.44    30743.95    345.14 o 
  -7   9   2    14630.48    14147.10    198.19 o 
  -5   9   2      958.29     1291.20     75.85 o 
  -3   9   2    18882.15    19798.33    307.86 o 
  -1   9   2    28643.44    26222.18    664.55 o 
   1   9   2     7449.48     7371.38    190.76 o 
   3   9   2    13470.63    13502.17    246.86 o 
   5   9   2    15948.65    14605.74    292.14 o 
   7   9   2    19384.91    19130.74    315.54 o 
   9   9   2     6425.81     7165.27    240.01 o 
  11   9   2    13045.93    12502.83    228.97 o 
  13   9   2     4063.74     4314.80    157.78 o 
  15   9   2     2241.64     2049.44    124.99 o 
  17   9   2     5457.84     5285.12    173.92 o 
  19   9   2    13147.09    11988.07    266.63 o 
  21   9   2      821.31      671.04     95.92 o 
  23   9   2      553.36      362.36    146.71 o 
  25   9   2     2926.55     2484.90    216.78 o 
  27   9   2       91.41      221.95    124.82 o 
  29   9   2       47.69       97.21    154.28 o 
  31   9   2     2200.54     2376.39    286.75 o 
  33   9   2      899.85      578.27    281.19 o 
  35   9   2        2.13      119.05    217.29 o 
 -36  10   2      322.19      232.09    219.99 o 
 -34  10   2     1839.76     1536.08    251.59 o 
 -32  10   2     1298.00     1877.59    214.29 o 
 -30  10   2      937.41     1147.96    179.24 o 
 -28  10   2       84.02       28.81    110.24 o 
 -26  10   2       68.89       23.79    103.06 o 
 -24  10   2     7269.49     6899.34    351.71 o 
 -22  10   2     1139.42     1407.63    135.79 o 
 -20  10   2      522.96      512.92     99.42 o 
 -18  10   2    18436.21    18101.94    328.07 o 
 -16  10   2     4000.10     4116.37    157.59 o 
 -14  10   2     9004.68     8364.29    203.71 o 
 -12  10   2    37158.35    35600.28    614.94 o 
 -10  10   2     2001.17     2027.76    112.94 o 
  -8  10   2    10903.02    10523.94    193.66 o 
  -6  10   2    46759.95    45420.47    517.30 o 
  -4  10   2     8142.51     7537.95    160.13 o 
  -2  10   2    27032.11    26214.93    492.80 o 
   0  10   2    42418.07    41619.77    542.97 o 
   2  10   2     4988.94     4152.23    140.44 o 
   4  10   2    30363.22    29388.36    427.48 o 
   6  10   2    45810.59    46728.38    605.74 o 
   8  10   2     2154.38     2024.94    121.62 o 
  10  10   2    28095.35    27927.46    426.17 o 
  12  10   2     5850.20     5630.51    278.92 o 
  14  10   2     2973.68     2573.76    143.18 o 
  16  10   2    28295.35    27485.52    575.39 o 
  18  10   2     9910.33     9276.04    214.57 o 
  20  10   2      279.24      316.26     82.77 o 
  22  10   2     8754.90     9071.56    340.15 o 
  24  10   2     2725.75     2576.62    225.38 o 
  26  10   2      310.24      145.09    133.55 o 
  28  10   2     3346.01     3936.07    341.32 o 
  30  10   2      103.06      325.62    245.72 o 
  32  10   2      228.72     -130.00    192.86 o 
 -33  11   2      964.11     1173.91    224.59 o 
 -31  11   2       11.70       68.44    155.70 o 
 -29  11   2      141.33      134.15    123.19 o 
 -27  11   2     1762.34     1825.87    199.64 o 
 -25  11   2       53.98       46.87     89.22 o 
 -23  11   2      463.05      549.90    234.82 o 
 -21  11   2     4871.83     4476.19    268.10 o 
 -19  11   2       58.34      116.79    112.36 o 
 -17  11   2     1335.41     1444.44    162.58 o 
 -15  11   2    13032.45    12155.44    633.59 o 
 -13  11   2     2239.10     2221.12    200.11 o 
 -11  11   2        9.67      137.74     90.55 o 
  -9  11   2    15752.09    15245.32    329.73 o 
  -7  11   2     2173.66     1604.28    127.56 o 
  -5  11   2      458.22      504.67     85.84 o 
  -3  11   2     6993.14     6080.92    205.01 o 
  -1  11   2     4081.40     2824.37    294.32 o 
   1  11   2     5064.41     5221.24    183.86 o 
   3  11   2     6652.17     6463.35    181.81 o 
   5  11   2    17743.11    16313.36    302.13 o 
   7  11   2     1912.29     1690.59    114.55 o 
   9  11   2     4940.63     4960.58    173.34 o 
  11  11   2     2152.64     1666.88    158.76 o 
  13  11   2     3869.19     3764.53    195.56 o 
  15  11   2       64.63      116.86     68.00 o 
  17  11   2     1037.78     1116.45     98.33 o 
  19  11   2     3954.22     3497.48    243.35 o 
  21  11   2      360.93      309.73    129.06 o 
  23  11   2      955.43      897.60    164.01 o 
  25  11   2     2966.98     2876.56    242.89 o 
  27  11   2      123.42      131.83    137.93 o 
  29  11   2       45.98      427.23    257.02 o 
  31  11   2     1668.60     1728.03    367.46 o 
 -32  12   2      548.36      976.47    344.68 o 
 -30  12   2     1882.83     2183.06    432.11 o 
 -28  12   2      754.48      286.98    181.90 o 
 -26  12   2     1391.29     1879.50    285.12 o 
 -24  12   2     5828.65     6381.50    300.20 o 
 -22  12   2     1849.43     1535.86    191.62 o 
 -20  12   2       54.90      -30.97    105.30 o 
 -18  12   2    17942.25    17929.42    854.73 o 
 -16  12   2       96.53      141.32    107.79 o 
 -14  12   2      424.85      340.78    114.26 o 
 -12  12   2    27505.85    28700.53    624.50 o 
 -10  12   2      919.13      537.71    119.61 o 
  -8  12   2     7001.33     6768.70    225.50 o 
  -6  12   2    35144.16    35424.64    613.46 o 
  -4  12   2       83.75      189.05     77.30 o 
  -2  12   2    15875.53    15304.26    404.83 o 
   0  12   2    40743.98    42611.60    668.30 o 
   2  12   2      157.42       96.09    100.54 o 
   4  12   2    31532.67    32299.92    554.69 o 
   6  12   2    19075.36    19158.04    598.74 o 
   8  12   2     1191.37     1052.35    120.36 o 
  10  12   2    31084.15    31652.87    558.28 o 
  12  12   2    15953.06    16098.35    368.63 o 
  14  12   2       57.14      -12.10     70.33 o 
  16  12   2    13795.86    14641.20    363.68 o 
  18  12   2     5000.84     5394.33    381.23 o 
  20  12   2      225.32      249.66    126.92 o 
  22  12   2     6927.80     8020.02    344.48 o 
  24  12   2      128.34      -97.34    121.18 o 
  26  12   2       50.31       35.92    168.96 o 
  28  12   2     4155.39     4135.21    371.70 o 
 -29  13   2      134.02      153.88    264.93 o 
 -27  13   2     1152.94     1161.21    345.37 o 
 -25  13   2      185.23     -167.17    150.34 o 
 -23  13   2        0.08      204.07    139.69 o 
 -21  13   2      502.31      513.28    142.24 o 
 -19  13   2      113.95      224.35    121.13 o 
 -17  13   2       43.09      244.83    123.33 o 
 -15  13   2     5674.48     5623.05    288.23 o 
 -13  13   2       11.89      202.22    111.12 o 
 -11  13   2      273.00      134.86    183.57 o 
  -9  13   2     1534.94     1800.82    186.07 o 
  -7  13   2     1304.00     1050.39    148.52 o 
  -5  13   2     1256.87     1266.78    130.53 o 
  -3  13   2     2721.96     2442.69    166.25 o 
  -1  13   2     1443.02     1102.13    117.31 o 
   1  13   2     1466.03     1466.36    137.87 o 
   3  13   2     2092.33     2157.06    202.32 o 
   5  13   2      500.42      504.41    129.90 o 
   7  13   2      792.31      475.86    103.79 o 
   9  13   2     1826.01     1729.68    152.66 o 
  11  13   2     2034.03     2053.86    284.70 o 
  13  13   2     2722.60     2708.20    222.62 o 
  15  13   2      139.28       76.64    116.10 o 
  17  13   2      188.60       46.74    150.62 o 
  19  13   2     2313.78     1733.73    259.47 o 
  21  13   2      100.26      124.13    171.35 o 
  23  13   2      132.08       62.87    242.43 o 
  25  13   2     1603.66     1319.35    381.54 o 
  27  13   2       22.76       19.30    270.30 o 
 -26  14   2      261.23      272.89    281.06 o 
 -24  14   2     4161.88     3835.34    536.92 o 
 -22  14   2      169.01       97.76    121.82 o 
 -20  14   2      133.80      103.59    127.15 o 
 -18  14   2     8969.17     9280.32    370.73 o 
 -16  14   2     1477.44     1443.79    263.14 o 
 -14  14   2       28.85       28.58    112.73 o 
 -12  14   2    16085.19    16952.44    591.80 o 
 -10  14   2      329.85      335.51    122.85 o 
  -8  14   2     4551.02     4497.86    329.75 o 
  -6  14   2    16592.41    16317.99    458.70 o 
  -4  14   2       18.63      146.45    105.78 o 
  -2  14   2     8066.40     8365.64    485.41 o 
   0  14   2    20098.47    20627.42    527.55 o 
   2  14   2       10.11       68.56     83.98 o 
   4  14   2    13382.02    13635.26    575.68 o 
   6  14   2    12370.87    12119.33    488.16 o 
   8  14   2       16.66       52.09     88.27 o 
  10  14   2     8516.06     8215.65    333.81 o 
  12  14   2     6399.29     6533.06    311.64 o 
  14  14   2      498.92      497.98    161.73 o 
  16  14   2    12893.57    14304.48    709.12 o 
  18  14   2     2448.10     2332.86    376.79 o 
  20  14   2       18.13     -114.61    139.94 o 
  22  14   2     5831.40     6781.49    701.39 o 
  24  14   2      127.57     -143.86    255.66 o 
 -23  15   2      328.75     -301.88    254.97 o 
 -21  15   2      127.76      161.61    163.83 o 
 -19  15   2       48.87       93.72    152.56 o 
 -17  15   2      153.54      407.25    191.39 o 
 -15  15   2       95.27       41.98    119.36 o 
 -13  15   2      463.10      304.54    133.00 o 
 -11  15   2     1042.80      951.30    167.30 o 
  -9  15   2       78.14      140.14    113.61 o 
  -7  15   2       30.31       44.44    111.68 o 
  -5  15   2      777.29      423.21    133.59 o 
  -3  15   2        5.86       78.77    108.12 o 
  -1  15   2      861.72      980.83    154.85 o 
   1  15   2      312.97      168.00    111.10 o 
   3  15   2      153.80       82.34     91.26 o 
   5  15   2        7.86      151.08     95.07 o 
   7  15   2        1.24      164.28    116.52 o 
   9  15   2      223.88      252.76    131.06 o 
  11  15   2      937.11      994.79    166.50 o 
  13  15   2      481.21      473.83    142.50 o 
  15  15   2        1.53      -10.14    161.75 o 
  17  15   2       16.59      181.57    273.00 o 
  19  15   2       88.58      406.19    312.98 o 
  21  15   2      166.54      410.98    318.27 o 
 -18  16   2     6672.02     6401.22    429.74 o 
 -16  16   2      140.21      177.23    175.05 o 
 -14  16   2      371.84      964.14    223.62 o 
 -12  16   2     6789.67     6903.67    344.39 o 
 -10  16   2       26.98     -200.71    106.34 o 
  -8  16   2     1678.81     1504.64    197.62 o 
  -6  16   2    13173.17    13621.71    546.74 o 
  -4  16   2      210.56      278.27    127.50 o 
  -2  16   2     5052.06     5131.48    350.38 o 
   0  16   2     7595.37     7802.87    335.42 o 
   2  16   2      510.46       77.81    188.51 o 
   4  16   2     6522.79     6599.47    603.78 o 
   6  16   2    10114.21     9787.60    378.77 o 
   8  16   2        3.60      143.95    124.24 o 
  10  16   2     4512.08     4867.94    314.74 o 
  12  16   2     2607.63     2552.20    247.16 o 
  14  16   2      102.46      258.07    270.22 o 
  16  16   2     6695.43     6657.04    709.29 o 
 -13  17   2      137.85      123.95    181.33 o 
 -11  17   2       24.51      135.90    176.86 o 
  -9  17   2      112.41      158.43    165.55 o 
  -7  17   2     1122.25     1325.36    204.03 o 
  -5  17   2       17.48      -57.21    117.68 o 
  -3  17   2      143.46      208.85    127.38 o 
  -1  17   2     1554.99     1655.87    301.33 o 
   1  17   2      113.02      -21.49    149.86 o 
   3  17   2      753.97     1277.84    242.22 o 
   5  17   2     1258.73     1850.60    267.88 o 
   7  17   2      175.99      194.47    255.06 o 
   9  17   2       45.21       87.33    160.13 o 
 -43   1   3     2145.20     2079.91    280.97 o 
 -41   1   3      231.76      431.27    179.16 o 
 -39   1   3    10191.22    10546.17    378.07 o 
 -37   1   3     5674.81     6338.51    296.67 o 
 -35   1   3      585.79      595.85    108.57 o 
 -33   1   3    29818.39    28529.94    456.06 o 
 -31   1   3     7192.85     7303.55    203.86 o 
 -29   1   3     3249.20     2957.60    144.03 o 
 -27   1   3    61596.48    59813.52    814.90 o 
 -25   1   3     6107.26     6270.79    187.52 o 
 -23   1   3    12054.22    10779.80    237.83 o 
 -21   1   3    86088.66    84280.68   1187.94 o 
 -19   1   3    13594.92    15505.15    268.90 o 
 -17   1   3    21073.13    18028.37    286.97 o 
 -15   1   3   137022.56   136234.41   1555.45 o 
 -13   1   3     3913.10     3846.23     90.19 o 
 -11   1   3    20568.69    17298.02    220.96 o 
  -9   1   3   203293.69   213091.39   2167.93 o 
  -7   1   3    60665.95    58754.32    504.57 o 
  -5   1   3    17753.95    15228.19    148.48 o 
  -3   1   3    89118.87   101104.28    916.81 o 
  -1   1   3    26814.63    30000.20    362.61 o 
   1   1   3    51162.03    49843.58    581.38 o 
   3   1   3     2282.04     2142.85     60.85 o 
   5   1   3   128182.00   131631.27   1309.28 o 
   7   1   3    44375.15    42343.20    470.75 o 
   9   1   3    15080.44    16135.35    224.35 o 
  11   1   3    24381.28    22351.18    296.01 o 
  13   1   3    29055.16    28769.93    324.77 o 
  15   1   3    30826.79    29612.26    341.96 o 
  17   1   3    78761.86    76482.09    770.02 o 
  19   1   3      818.07      889.48     74.89 o 
  21   1   3    27131.25    25877.99    542.06 o 
  23   1   3    29287.88    28372.60    501.56 o 
  25   1   3        0.11       44.06     77.19 o 
  27   1   3    30078.85    28889.16    531.90 o 
  29   1   3    11335.11    11489.09    317.79 o 
  31   1   3      840.00      816.67    128.06 o 
  33   1   3    14676.80    15329.17    398.50 o 
  35   1   3     3771.26     3955.40    384.38 o 
  37   1   3     1447.07     1725.55    178.26 o 
  39   1   3     4895.69     4501.89    314.29 o 
 -44   2   3       97.07      355.04    176.62 o 
 -42   2   3       51.24       48.01    215.37 o 
 -40   2   3       45.79       91.60    119.81 o 
 -38   2   3      368.48      301.15    131.27 o 
 -36   2   3        9.73      147.40    117.38 o 
 -34   2   3      376.02      336.14    118.37 o 
 -32   2   3     1381.97     1490.49    147.50 o 
 -30   2   3      309.92      251.32     67.12 o 
 -28   2   3       66.22       99.28     56.19 o 
 -26   2   3      233.08      103.49     60.69 o 
 -24   2   3      434.24      447.74     72.37 o 
 -22   2   3     3198.96     2722.67    114.48 o 
 -20   2   3      605.44      873.53     63.88 o 
 -18   2   3    14084.92    13920.57    221.14 o 
 -16   2   3     5371.38     4956.33    114.80 o 
 -14   2   3      461.29      312.11     43.21 o 
 -12   2   3     3290.38     3865.66     86.86 o 
 -10   2   3    48783.98    51807.82    496.69 o 
  -8   2   3     5424.19     5404.54    106.51 o 
  -6   2   3   263426.00   276058.16   2540.67 o 
  -4   2   3   275845.50   290841.38   2629.60 o 
  -2   2   3       13.32      131.54     21.57 o 
   0   2   3     7087.60     8949.73    132.74 o 
   2   2   3    10373.66    10890.65    214.87 o 
   4   2   3    20247.01    19766.64    218.52 o 
   6   2   3      985.61      838.39     53.16 o 
   8   2   3     6885.79     7064.38    131.30 o 
  10   2   3    22949.64    24241.90    316.52 o 
  12   2   3      746.99      697.04     66.72 o 
  14   2   3     6970.89     7309.42    155.97 o 
  16   2   3     4775.98     4334.99    127.14 o 
  18   2   3      635.68      641.35     70.57 o 
  20   2   3       14.70       16.61     48.99 o 
  22   2   3     7704.73     7396.81    253.90 o 
  24   2   3     6320.83     6271.56    316.90 o 
  26   2   3        0.91      -35.91     69.53 o 
  28   2   3     1130.95      967.39    125.32 o 
  30   2   3      604.77      595.25    147.60 o 
  32   2   3       18.28       66.31     92.46 o 
  34   2   3      438.99      694.92    127.50 o 
  36   2   3      527.66      533.76    133.27 o 
  38   2   3      122.66      219.98    128.18 o 
 -43   3   3     2068.47     2157.76    287.56 o 
 -41   3   3      496.62      541.56    153.20 o 
 -39   3   3     7196.44     7304.79    323.35 o 
 -37   3   3     6572.27     7016.28    303.32 o 
 -35   3   3      727.11      577.61    139.05 o 
 -33   3   3    17831.66    17015.50    530.06 o 
 -31   3   3     9965.89     9955.83    322.15 o 
 -29   3   3     7334.08     7107.50    286.23 o 
 -27   3   3    42971.04    41794.04    558.31 o 
 -25   3   3     4848.66     5537.37    160.25 o 
 -23   3   3     4051.98     3703.49    117.71 o 
 -21   3   3   113546.38   109397.57   1068.29 o 
 -19   3   3       12.40      136.47     40.93 o 
 -17   3   3    23289.07    19937.35    257.69 o 
 -15   3   3   121356.19   122491.80   1150.62 o 
 -13   3   3      762.24     1290.95     56.37 o 
 -11   3   3    34356.12    31646.20    306.83 o 
  -9   3   3     3802.10     4022.75     55.13 o 
  -7   3   3    12425.06    13170.31    134.30 o 
  -5   3   3   339772.56   357745.00   3558.08 o 
  -3   3   3    83411.02    95867.32   1099.87 o 
  -1   3   3   108613.23   119866.26   1103.46 o 
   1   3   3     9141.50     7923.30    131.80 o 
   3   3   3     2280.47     2283.92     71.05 o 
   5   3   3    42198.67    43404.59    478.48 o 
   7   3   3    37455.75    37978.16    396.42 o 
   9   3   3     1889.70     1715.01     64.00 o 
  11   3   3    94480.34    95513.74    916.54 o 
  13   3   3     4854.74     4245.08     98.39 o 
  15   3   3    24946.29    23391.97    294.71 o 
  17   3   3    33045.09    31358.07    430.98 o 
  19   3   3      857.39      786.26     79.09 o 
  21   3   3    25527.89    23842.17    375.88 o 
  23   3   3    25724.77    26178.45    493.40 o 
  25   3   3      440.47      329.32     91.93 o 
  27   3   3    24890.92    24308.14    478.70 o 
  29   3   3    10216.80    10008.90    299.69 o 
  31   3   3     1061.03      984.14    154.62 o 
  33   3   3    12454.22    12369.96    357.83 o 
  35   3   3     2764.11     2577.09    211.44 o 
  37   3   3      789.78      602.59    135.83 o 
  39   3   3     6612.36     8291.95    832.00 o 
 -42   4   3      714.22     1127.07    229.10 o 
 -40   4   3       38.19      146.70    129.95 o 
 -38   4   3     2590.30     2594.54    374.99 o 
 -36   4   3     1130.03     1088.43    164.56 o 
 -34   4   3      138.70      164.12     71.52 o 
 -32   4   3     1198.85     1031.70    125.81 o 
 -30   4   3     3049.19     2851.30    173.75 o 
 -28   4   3     1347.28     1190.07    102.87 o 
 -26   4   3     3695.72     3869.43    138.02 o 
 -24   4   3    27584.90    27114.69    359.97 o 
 -22   4   3     9458.20     8128.34    233.51 o 
 -20   4   3     4966.50     5427.90    129.62 o 
 -18   4   3    15331.05    14721.53    216.83 o 
 -16   4   3     7999.62     7613.18    139.04 o 
 -14   4   3       78.76       21.16     28.31 o 
 -12   4   3    33396.60    34844.46    343.11 o 
 -10   4   3    29758.55    28881.14    250.45 o 
  -8   4   3     1051.34      566.78     28.86 o 
  -6   4   3     2018.88     2319.45     57.79 o 
  -4   4   3    25575.48    27844.55    334.13 o 
  -2   4   3     3665.20     3464.07     86.39 o 
   0   4   3    23684.75    25565.51    419.53 o 
   2   4   3    36811.26    37684.72    401.20 o 
   4   4   3    14978.61    13775.61    187.40 o 
   6   4   3      271.93      237.76     33.56 o 
   8   4   3     2212.47     1814.83     69.42 o 
  10   4   3     7515.15     7218.39    234.21 o 
  12   4   3      353.28      430.16     45.83 o 
  14   4   3     9476.00     9052.91    166.38 o 
  16   4   3    24049.63    22793.02    300.36 o 
  18   4   3     1079.08     1003.71     88.74 o 
  20   4   3     4140.00     4148.60    156.33 o 
  22   4   3     4838.11     4904.81    179.08 o 
  24   4   3      547.39      443.15     96.70 o 
  26   4   3       85.36       54.85     79.64 o 
  28   4   3     3658.05     3512.83    203.26 o 
  30   4   3     2006.61     2125.34    171.72 o 
  32   4   3       26.84     -113.63     88.50 o 
  34   4   3      650.04      524.70    126.11 o 
  36   4   3      588.55      903.17    168.77 o 
  38   4   3      364.10      382.71    180.73 o 
 -41   5   3     1142.79     1022.77    179.12 o 
 -39   5   3     4289.41     4198.63    283.71 o 
 -37   5   3     2300.80     2037.90    210.81 o 
 -35   5   3     3097.41     3122.47    409.53 o 
 -33   5   3     9305.46     9507.81    352.50 o 
 -31   5   3    10838.11    10830.95    299.03 o 
 -29   5   3     9946.91    10007.97    248.25 o 
 -27   5   3    33040.93    32923.93    496.44 o 
 -25   5   3      704.49      752.12     83.36 o 
 -23   5   3     5010.75     4403.99    142.42 o 
 -21   5   3    57324.65    56799.61    618.35 o 
 -19   5   3    12326.92    12349.36    202.22 o 
 -17   5   3    17426.63    16135.66    261.70 o 
 -15   5   3    58252.51    59173.46    560.19 o 
 -13   5   3     2480.88     3111.33     74.78 o 
 -11   5   3    26230.72    23712.30    274.91 o 
  -9   5   3    53087.65    57222.88    528.86 o 
  -7   5   3     2841.37     3597.81     98.52 o 
  -5   5   3    11671.74    11595.97    181.87 o 
  -3   5   3    35100.35    34089.06    406.75 o 
  -1   5   3     3332.51     2922.88     87.87 o 
   1   5   3    24502.68    23651.32    347.98 o 
   3   5   3     1053.56     1100.10     59.72 o 
   5   5   3    15602.04    14751.25    208.07 o 
   7   5   3       30.08      282.82     36.59 o 
   9   5   3     2865.19     2947.86     89.02 o 
  11   5   3    23641.23    22094.52    283.98 o 
  13   5   3       12.79       61.88     30.94 o 
  15   5   3     7418.64     6377.96    141.22 o 
  17   5   3    24390.43    22886.03    312.05 o 
  19   5   3     3784.05     4194.25    157.77 o 
  21   5   3    21273.17    19406.62    340.07 o 
  23   5   3     1251.90     1214.17    109.07 o 
  25   5   3     4735.23     4367.99    201.49 o 
  27   5   3    19206.47    18019.58    402.74 o 
  29   5   3     6626.89     7088.80    257.95 o 
  31   5   3     1731.49     1696.80    162.47 o 
  33   5   3     7336.44     7802.61    407.87 o 
  35   5   3     3326.07     3651.15    406.71 o 
  37   5   3     1354.49     1307.88    299.75 o 
 -40   6   3      225.23      360.56    146.93 o 
 -38   6   3      644.18      595.00    149.44 o 
 -36   6   3      911.18     1268.28    177.75 o 
 -34   6   3      879.72      604.89    119.22 o 
 -32   6   3     2153.33     2252.14    190.23 o 
 -30   6   3     5756.58     6157.32    238.48 o 
 -28   6   3     2884.60     2582.62    146.54 o 
 -26   6   3     2005.53     2501.15    141.49 o 
 -24   6   3    11433.94    11886.61    252.12 o 
 -22   6   3     8669.97     7939.32    171.69 o 
 -20   6   3      430.34      516.21     60.93 o 
 -18   6   3    17560.96    17963.59    233.40 o 
 -16   6   3    28133.25    27227.37    307.01 o 
 -14   6   3       59.22      246.40     36.02 o 
 -12   6   3    32092.52    32648.11    388.73 o 
 -10   6   3    19489.55    16972.09    208.67 o 
  -8   6   3    11534.06    10823.64    158.31 o 
  -6   6   3     7385.11     6769.55    127.82 o 
  -4   6   3    51089.19    54556.50    617.98 o 
  -2   6   3    24226.67    24279.78    323.47 o 
   0   6   3     5182.84     5994.28    151.88 o 
   2   6   3    47897.57    47745.79    512.02 o 
   4   6   3    25734.53    24832.43    309.27 o 
   6   6   3     2650.75     2996.65     82.23 o 
   8   6   3    30151.33    29289.50    323.31 o 
  10   6   3    26125.25    25862.55    301.18 o 
  12   6   3      693.26      986.18     70.00 o 
  14   6   3    21801.01    21509.89    296.15 o 
  16   6   3    10340.08     9855.53    204.37 o 
  18   6   3     3218.62     3058.47    164.91 o 
  20   6   3     2100.46     2210.03    131.40 o 
  22   6   3    12710.82    13127.38    278.58 o 
  24   6   3      956.57      996.70    119.82 o 
  26   6   3      279.86      205.69     93.30 o 
  28   6   3     3896.63     3760.27    213.34 o 
  30   6   3     2970.51     3335.59    257.22 o 
  32   6   3        3.59      -62.81    110.28 o 
  34   6   3     1903.01     2296.15    230.92 o 
  36   6   3      654.16      500.76    192.96 o 
 -41   7   3     1480.04     1788.48    386.81 o 
 -39   7   3     2476.55     2834.93    304.73 o 
 -37   7   3     1677.87     1602.97    199.91 o 
 -35   7   3     7059.79     7687.82    306.65 o 
 -33   7   3     3387.66     3634.70    216.48 o 
 -31   7   3     3217.04     3220.30    228.97 o 
 -29   7   3    10232.27    10096.63    369.76 o 
 -27   7   3    10597.64    10297.64    251.38 o 
 -25   7   3    15500.19    15891.98    351.24 o 
 -23   7   3    11301.03    11659.30    270.29 o 
 -21   7   3    11088.28    12014.13    248.48 o 
 -19   7   3     7643.53     7538.27    183.65 o 
 -17   7   3    15867.53    16271.83    221.46 o 
 -15   7   3    19119.20    18701.27    262.88 o 
 -13   7   3     8278.72     8314.25    155.62 o 
 -11   7   3    17397.04    17153.92    218.42 o 
  -9   7   3    11015.24    11514.02    164.92 o 
  -7   7   3     3176.07     3000.49     78.43 o 
  -5   7   3     2851.01     3296.96    104.56 o 
  -3   7   3    22305.91    21634.23    308.27 o 
  -1   7   3      987.46     1348.37     93.08 o 
   1   7   3       94.05       37.80     47.79 o 
   3   7   3     1100.09     1416.53     76.20 o 
   5   7   3     2187.46     1700.43     84.19 o 
   7   7   3      190.00      324.16     41.72 o 
   9   7   3      717.12      776.58     57.30 o 
  11   7   3     8158.38     7358.90    142.66 o 
  13   7   3     2198.17     2850.82    104.10 o 
  15   7   3    14089.22    13429.87    212.23 o 
  17   7   3     5714.25     5708.08    171.49 o 
  19   7   3     3081.76     2698.35    241.74 o 
  21   7   3     4763.36     4439.85    294.56 o 
  23   7   3     6847.68     5787.79    197.44 o 
  25   7   3     6769.33     6744.59    259.43 o 
  27   7   3     6711.90     6065.85    242.51 o 
  29   7   3     5869.37     6027.43    364.86 o 
  31   7   3     3424.47     3205.58    407.33 o 
  33   7   3     3892.90     3581.14    342.25 o 
  35   7   3     2747.50     3680.40    507.17 o 
 -38   8   3     1303.04     1465.74    235.57 o 
 -36   8   3      361.94      422.80    126.00 o 
 -34   8   3      175.88      -23.50     99.76 o 
 -32   8   3     2327.20     2217.41    187.32 o 
 -30   8   3     2666.95     2773.81    187.22 o 
 -28   8   3      327.26      164.85     77.99 o 
 -26   8   3     1103.70     1055.68    109.78 o 
 -24   8   3     8216.20     8311.74    292.40 o 
 -22   8   3     2304.84     2217.26    131.02 o 
 -20   8   3     9461.63     9674.09    224.83 o 
 -18   8   3    22779.55    23141.39    363.85 o 
 -16   8   3    10338.64     9120.69    178.24 o 
 -14   8   3      105.19      249.51     47.96 o 
 -12   8   3    13582.51    14141.79    219.17 o 
 -10   8   3    29851.96    30057.59    334.49 o 
  -8   8   3     7560.35     7264.86    130.44 o 
  -6   8   3    22101.79    22142.61    259.00 o 
  -4   8   3    30419.90    29373.11    398.18 o 
  -2   8   3    11698.47    10785.58    212.38 o 
   0   8   3    10266.03     9583.32    232.47 o 
   2   8   3    48786.65    47140.75    579.56 o 
   4   8   3    13674.73    13715.99    246.34 o 
   6   8   3     2162.56     1903.15     95.99 o 
   8   8   3    35755.62    34282.88    425.83 o 
  10   8   3    42173.34    39564.98    479.70 o 
  12   8   3     3545.10     3140.29    127.78 o 
  14   8   3     4672.45     4677.16    160.64 o 
  16   8   3    17817.17    17032.52    280.48 o 
  18   8   3     1597.44     1614.69    116.14 o 
  20   8   3     2843.24     2742.99    151.41 o 
  22   8   3     5216.00     5275.61    385.21 o 
  24   8   3     1988.56     1735.02    153.02 o 
  26   8   3      184.03      151.26    125.59 o 
  28   8   3     3972.05     3529.82    319.69 o 
  30   8   3     2630.76     2624.86    296.45 o 
  32   8   3        0.89       31.22    209.37 o 
  34   8   3     1092.79      919.29    305.37 o 
 -37   9   3     2204.22     2667.46    383.21 o 
 -35   9   3      980.56     1317.54    163.15 o 
 -33   9   3     2930.43     3157.16    214.31 o 
 -31   9   3     7049.92     6667.70    257.09 o 
 -29   9   3     8211.43     8515.05    295.16 o 
 -27   9   3     2090.19     1886.59    139.01 o 
 -25   9   3     7084.42     7624.00    247.67 o 
 -23   9   3    16535.28    17139.58    359.71 o 
 -21   9   3     1573.09     2040.86    135.58 o 
 -19   9   3    12000.12    12000.37    253.92 o 
 -17   9   3    16645.67    17518.70    310.40 o 
 -15   9   3     4136.13     3887.11    184.96 o 
 -13   9   3    20376.83    21144.21    296.97 o 
 -11   9   3     6414.37     6646.67    133.64 o 
  -9   9   3      166.02      217.41     47.46 o 
  -7   9   3    11973.23    12771.76    211.56 o 
  -5   9   3     2134.93     2591.07    127.27 o 
  -3   9   3      728.63      694.43     71.20 o 
  -1   9   3     8709.67     9381.15    214.54 o 
   1   9   3      321.41      362.82     60.72 o 
   3   9   3        3.96       32.80     47.33 o 
   5   9   3     4794.69     5168.44    194.56 o 
   7   9   3    10614.77    11193.11    211.98 o 
   9   9   3     2634.65     2728.55    123.11 o 
  11   9   3     3843.30     4629.08    141.85 o 
  13   9   3     6768.81     7591.94    182.32 o 
  15   9   3     5057.87     5397.95    157.01 o 
  17   9   3     3992.03     4025.52    168.30 o 
  19   9   3    11296.70    11472.65    268.68 o 
  21   9   3     2517.58     2315.45    152.36 o 
  23   9   3     3257.33     2998.55    193.20 o 
  25   9   3     3782.27     3211.18    523.18 o 
  27   9   3     1414.83     1255.96    232.58 o 
  29   9   3     1970.97     1453.10    239.64 o 
  31   9   3     6809.37     9172.85    663.21 o 
  33   9   3     2235.10     1938.19    387.72 o 
 -36  10   3      569.06      928.11    217.60 o 
 -34  10   3       10.63      -91.31    204.02 o 
 -32  10   3     1942.32     1970.23    209.77 o 
 -30  10   3     1544.21     2069.52    209.33 o 
 -28  10   3      352.22      115.93    134.57 o 
 -26  10   3     1970.64     1975.41    158.72 o 
 -24  10   3     4008.27     3980.62    186.41 o 
 -22  10   3     2328.88     2467.70    146.31 o 
 -20  10   3     1226.44     1352.58    111.45 o 
 -18  10   3     8807.60     8702.74    217.78 o 
 -16  10   3     5020.72     4608.87    279.55 o 
 -14  10   3       36.13       76.06     68.25 o 
 -12  10   3     9471.20     9832.23    251.37 o 
 -10  10   3    15499.07    14635.59    239.79 o 
  -8  10   3     2269.38     2111.36    112.65 o 
  -6  10   3    11911.48    11159.70    203.01 o 
  -4  10   3    18914.42    19048.43    315.34 o 
  -2  10   3     4032.21     3917.35    137.65 o 
   0  10   3      855.00      685.60    105.63 o 
   2  10   3    17669.05    16440.57    292.65 o 
   4  10   3    15912.47    16035.54    335.95 o 
   6  10   3      542.90      495.96     76.35 o 
   8  10   3     9001.05     7872.44    205.93 o 
  10  10   3    24723.79    22478.91    340.18 o 
  12  10   3      924.79      898.81     86.63 o 
  14  10   3    15728.60    15567.12    280.33 o 
  16  10   3    10618.95    10454.46    352.40 o 
  18  10   3      409.45      393.07     93.99 o 
  20  10   3     1291.06     1033.42    130.32 o 
  22  10   3     7327.39     7125.88    308.25 o 
  24  10   3     1293.85     1077.39    169.81 o 
  26  10   3      239.95      353.21    167.19 o 
  28  10   3     1541.37     1322.74    237.18 o 
  30  10   3      316.32      289.13    231.02 o 
  32  10   3       12.53      104.66    228.99 o 
 -35  11   3     2290.98     3098.45    486.82 o 
 -33  11   3      382.87      255.62    271.68 o 
 -31  11   3     2454.75     2632.01    303.19 o 
 -29  11   3     7094.73     7609.15    426.90 o 
 -27  11   3     1485.75     1444.09    204.18 o 
 -25  11   3     7580.85     7436.73    452.48 o 
 -23  11   3     7642.87     8579.92    455.61 o 
 -21  11   3       36.93       31.82    102.98 o 
 -19  11   3    14449.72    15523.17    436.91 o 
 -17  11   3     8428.25     9197.91    352.91 o 
 -15  11   3       16.61       66.51     90.27 o 
 -13  11   3    12119.66    13380.67    382.53 o 
 -11  11   3     3206.04     3097.16    207.91 o 
  -9  11   3       57.89       44.84     67.37 o 
  -7  11   3    19825.17    21387.75    311.33 o 
  -5  11   3     2979.45     3142.76    118.82 o 
  -3  11   3      204.44      311.13     66.22 o 
  -1  11   3     8841.10     8726.28    434.55 o 
   1  11   3     4719.61     4427.98    159.21 o 
   3  11   3     1219.43     1285.40    102.97 o 
   5  11   3     4172.75     4751.83    163.97 o 
   7  11   3     2095.25     2255.25    151.14 o 
   9  11   3      674.10      758.67     93.46 o 
  11  11   3     1300.41     1601.00    122.02 o 
  13  11   3    16116.74    16839.86    299.28 o 
  15  11   3      733.94      742.23     89.28 o 
  17  11   3      319.11      157.23     75.48 o 
  19  11   3     9322.00    10052.54    299.29 o 
  21  11   3      264.06      243.27    131.77 o 
  23  11   3      945.02     1007.75    170.87 o 
  25  11   3     6894.30     7183.79    331.29 o 
  27  11   3     1150.46      768.88    275.99 o 
  29  11   3     2531.79     2282.82    401.89 o 
 -32  12   3      263.99      205.87    272.58 o 
 -30  12   3      368.58      431.00    278.19 o 
 -28  12   3      496.59      389.41    263.64 o 
 -26  12   3       34.28      156.01    122.79 o 
 -24  12   3     1960.96     2750.04    259.80 o 
 -22  12   3     2450.19     2909.36    331.58 o 
 -20  12   3        3.25      -40.77    104.28 o 
 -18  12   3     1473.56     1462.85    176.20 o 
 -16  12   3      998.63      928.64    149.38 o 
 -14  12   3      120.80       70.49    100.80 o 
 -12  12   3      319.34      237.83    104.20 o 
 -10  12   3     2575.27     2180.69    186.15 o 
  -8  12   3     1551.79     1471.16    161.67 o 
  -6  12   3      907.78     1170.71    119.46 o 
  -4  12   3     6835.63     6998.07    429.91 o 
  -2  12   3     2882.33     2762.46    169.50 o 
   0  12   3     2549.93     2290.90    182.75 o 
   2  12   3      876.18      573.30    110.07 o 
   4  12   3      134.59      135.35     82.56 o 
   6  12   3     1684.57     2039.72    132.56 o 
   8  12   3       11.10      194.43     79.64 o 
  10  12   3     1461.69      943.47    107.74 o 
  12  12   3        3.14      -18.85     72.79 o 
  14  12   3      114.89      120.02     80.75 o 
  16  12   3     2409.79     2532.54    220.26 o 
  18  12   3      244.39      314.54    126.63 o 
  20  12   3      334.61      295.24    140.93 o 
  22  12   3     1098.80      986.95    176.37 o 
  24  12   3       88.87      182.87    229.59 o 
  26  12   3       61.43      199.85    177.24 o 
  28  12   3      524.98      815.49    288.27 o 
 -29  13   3     4690.09     5277.43    606.17 o 
 -27  13   3       51.91       36.50    248.78 o 
 -25  13   3     5417.97     5732.62    320.19 o 
 -23  13   3     2625.18     2376.15    225.02 o 
 -21  13   3       14.69      317.99    130.88 o 
 -19  13   3    14066.01    14976.88    456.02 o 
 -17  13   3     2367.49     2466.51    217.74 o 
 -15  13   3      171.54      243.49    118.43 o 
 -13  13   3    23460.38    25503.49    597.55 o 
 -11  13   3      770.56      908.75    146.55 o 
  -9  13   3     1912.22     1656.35    174.57 o 
  -7  13   3    19583.63    20477.67    509.66 o 
  -5  13   3      234.83      307.32    114.57 o 
  -3  13   3     1173.49      893.65    131.64 o 
  -1  13   3    16705.33    16792.53    701.93 o 
   1  13   3     2126.29     2265.57    163.80 o 
   3  13   3     3219.94     3257.66    193.14 o 
   5  13   3     6035.06     6328.28    231.41 o 
   7  13   3     2767.11     3064.23    191.26 o 
   9  13   3       77.04      -51.17     82.52 o 
  11  13   3      803.20      908.30    126.38 o 
  13  13   3     8339.90     9334.51    290.77 o 
  15  13   3      826.89     1282.94    547.44 o 
  17  13   3       38.96      -21.81    156.70 o 
  19  13   3    11559.27    12869.53    546.21 o 
  21  13   3      174.16      268.65    193.60 o 
  23  13   3      125.00      -70.41    233.32 o 
  25  13   3     4215.82     4974.65    412.32 o 
 -26  14   3       21.76     -150.00    249.46 o 
 -24  14   3       17.49       67.81    155.21 o 
 -22  14   3      285.65      274.22    130.65 o 
 -20  14   3       52.04      -45.95    119.04 o 
 -18  14   3       14.63      128.24    176.17 o 
 -16  14   3       51.51     -137.40     98.18 o 
 -14  14   3      619.17      625.28    144.55 o 
 -12  14   3      416.52      434.52    202.05 o 
 -10  14   3      897.52      721.93    142.27 o 
  -8  14   3       10.37     -151.74     96.54 o 
  -6  14   3      354.26      271.43    123.28 o 
  -4  14   3      325.37      451.42    127.51 o 
  -2  14   3      319.49      479.69    156.10 o 
   0  14   3       40.79      -21.58     57.09 o 
   2  14   3      390.73      401.01    104.34 o 
   4  14   3     1676.71     1629.22    172.78 o 
   6  14   3        2.53      -60.55     84.12 o 
   8  14   3       79.41      186.38     98.91 o 
  10  14   3      133.01       77.27     94.08 o 
  12  14   3       67.91       93.01    113.38 o 
  14  14   3      254.99      161.15    165.68 o 
  16  14   3       39.54      153.26    155.34 o 
  18  14   3        2.71       78.66    220.99 o 
  20  14   3      121.54       57.27    273.67 o 
  22  14   3        4.18     -455.72    227.86 o 
 -23  15   3     3579.84     4610.52    389.78 o 
 -21  15   3       62.27     -273.59    207.32 o 
 -19  15   3     4876.34     5591.11    427.14 o 
 -17  15   3     2077.47     2084.19    226.64 o 
 -15  15   3     1120.23     1193.79    184.06 o 
 -13  15   3     8152.62     9842.39    376.08 o 
 -11  15   3     1061.50     1415.29    181.52 o 
  -9  15   3      557.37      554.71    139.10 o 
  -7  15   3    12072.64    12362.84    741.65 o 
  -5  15   3       22.35      -73.76    101.96 o 
  -3  15   3      673.30      910.01    158.47 o 
  -1  15   3     7673.61     7725.97    530.91 o 
   1  15   3      893.79     1088.16    160.84 o 
   3  15   3      501.66      343.84    128.73 o 
   5  15   3     2874.74     3372.40    267.69 o 
   7  15   3     6666.79     7023.21    306.19 o 
   9  15   3        3.67      156.19    121.85 o 
  11  15   3     1069.52     1076.73    175.02 o 
  13  15   3     4491.68     4634.53    386.32 o 
  15  15   3       12.20     -168.44    146.87 o 
  17  15   3       70.23      683.44    307.35 o 
  19  15   3     4448.45     5643.98    660.15 o 
 -18  16   3      157.02      268.62    180.20 o 
 -16  16   3      298.98      400.35    191.70 o 
 -14  16   3      211.96     -132.39    141.94 o 
 -12  16   3      446.93      700.35    183.33 o 
 -10  16   3      383.37      478.57    146.88 o 
  -8  16   3        3.41      152.71    132.41 o 
  -6  16   3       83.15       80.66    119.80 o 
  -4  16   3      165.32      437.17    140.26 o 
  -2  16   3      226.47      218.76    125.26 o 
   0  16   3       29.45      -16.83    115.46 o 
   2  16   3      129.12      229.14    128.72 o 
   4  16   3      553.59      747.68    208.12 o 
   6  16   3        0.76     -117.93    138.49 o 
   8  16   3      152.70      305.89    141.42 o 
  10  16   3       22.00      -81.57    124.89 o 
  12  16   3       79.05      140.21    172.11 o 
  14  16   3      487.05      841.83    326.40 o 
 -13  17   3     3104.24     3774.95    372.06 o 
 -11  17   3       57.14       82.09    165.57 o 
  -9  17   3      460.26      341.83    179.47 o 
  -7  17   3     4286.97     4888.62    404.63 o 
  -5  17   3       44.52       16.16    177.83 o 
  -3  17   3      127.13       21.34    121.19 o 
  -1  17   3     3867.11     3607.10    277.50 o 
   1  17   3     1603.19     1908.51    271.77 o 
   3  17   3       52.28       -3.54    145.09 o 
   5  17   3     2514.25     2228.84    295.72 o 
   7  17   3     2581.73     3034.76    524.79 o 
   9  17   3       16.53      266.95    175.44 o 
 -44   0   4     2618.66     3183.48    483.60 o 
 -42   0   4      272.79      457.40    258.46 o 
 -40   0   4      785.43      530.56    251.59 o 
 -38   0   4     1138.73     1348.74    314.35 o 
 -36   0   4     1700.36     1969.09    228.95 o 
 -34   0   4      293.52      111.01    124.52 o 
 -32   0   4      372.49      157.93    118.99 o 
 -30   0   4    12482.17    12255.30    410.10 o 
 -28   0   4     1481.16      949.90    144.70 o 
 -26   0   4       37.89       71.50     83.93 o 
 -24   0   4    48385.10    50769.79    971.16 o 
 -22   0   4    21945.48    19897.82    469.50 o 
 -20   0   4    34145.50    31331.33    836.09 o 
 -18   0   4    99495.52   105963.92   1740.12 o 
 -16   0   4      253.90      231.91    109.42 o 
 -14   0   4   116397.88   115456.34   2582.88 o 
 -12   0   4   209957.11   243662.05   3742.70 o 
 -10   0   4        6.01       97.66     44.19 o 
  -8   0   4   439761.94   459818.41   5047.96 o 
  -6   0   4    13667.71    15409.13    158.94 o 
  -4   0   4    60224.85    62776.38    720.24 o 
  -2   0   4   436407.34   447825.44  10559.08 o 
   0   0   4   245589.30   262773.22   3358.82 o 
   2   0   4    11188.70    11430.37    224.66 o 
   4   0   4   426491.06   434226.63   6636.97 o 
   6   0   4    25849.21    28031.33    544.21 o 
   8   0   4     1933.79     2370.38    147.19 o 
  10   0   4   274760.56   278334.94   4344.44 o 
  12   0   4    32514.31    36246.73    729.61 o 
  14   0   4    18686.29    18462.68    465.56 o 
  16   0   4   139237.98   136473.56   2292.97 o 
  18   0   4     1700.76     2156.92    417.94 o 
  20   0   4    19337.03    18537.83   1090.47 o 
  22   0   4    58765.49    60408.54   1217.74 o 
  24   0   4     2627.55     2487.01    332.67 o 
  26   0   4     2777.01     3325.61    430.73 o 
  28   0   4     9456.25     9892.83    635.48 o 
  30   0   4      224.18      166.51    178.64 o 
  32   0   4     4883.40     4286.19    506.85 o 
  34   0   4     4203.14     5102.75    386.73 o 
  36   0   4     1180.86      947.09    220.20 o 
  38   0   4     2445.68     2996.02    475.08 o 
 -43   1   4        7.68      173.42    160.96 o 
 -41   1   4        2.13      244.94    165.18 o 
 -39   1   4      170.28       25.49    150.67 o 
 -37   1   4      643.25      491.89    136.46 o 
 -35   1   4      324.43      307.47     99.03 o 
 -33   1   4     1006.66      870.16    123.40 o 
 -31   1   4     1179.19     1151.33    132.18 o 
 -29   1   4       46.47       86.11     80.18 o 
 -27   1   4     1639.37     1705.28    121.93 o 
 -25   1   4      652.29      482.86     78.52 o 
 -23   1   4     2850.71     3139.30    131.15 o 
 -21   1   4      541.40      581.34     69.79 o 
 -19   1   4       48.36      -66.63     44.43 o 
 -17   1   4       14.00      -60.80     39.24 o 
 -15   1   4       33.39      -13.74     29.09 o 
 -13   1   4    13223.52    12776.62    290.42 o 
 -11   1   4     1739.29     1238.66     75.70 o 
  -9   1   4     1287.77     1240.13     48.43 o 
  -7   1   4   110981.80   115739.45    903.64 o 
  -5   1   4    13874.69    14457.42    140.38 o 
  -3   1   4      256.42      534.15     27.31 o 
  -1   1   4       26.11      -25.61     12.80 o 
   1   1   4     2045.33     2029.23     59.25 o 
   3   1   4      797.03      748.81     45.04 o 
   5   1   4     2061.16     1898.98     62.34 o 
   7   1   4       10.40      -50.65     25.33 o 
   9   1   4    22217.59    25330.57    322.23 o 
  11   1   4      381.92      366.21     44.49 o 
  13   1   4     1219.97     1438.21     75.96 o 
  15   1   4     5338.74     5568.80    149.50 o 
  17   1   4      535.29      586.65     63.84 o 
  19   1   4      626.81      438.26     76.76 o 
  21   1   4       16.26       38.73     71.62 o 
  23   1   4     1468.25     1197.64    123.07 o 
  25   1   4     2768.06     2309.60    162.20 o 
  27   1   4       79.82       45.66     82.31 o 
  29   1   4        2.34       41.66     83.67 o 
  31   1   4       61.36       65.07     96.77 o 
  33   1   4       27.83     -110.68     93.10 o 
  35   1   4        0.12        6.89    116.95 o 
  37   1   4       40.16       40.19    107.65 o 
  39   1   4      487.74      951.56    481.68 o 
 -44   2   4      838.23      999.88    224.75 o 
 -42   2   4        6.82       78.64    151.20 o 
 -40   2   4      300.99      -34.48    223.02 o 
 -38   2   4      793.93      938.38    159.61 o 
 -36   2   4     1013.25     1035.34    150.04 o 
 -34   2   4      748.22      577.87    132.73 o 
 -32   2   4       10.76       46.80     78.26 o 
 -30   2   4    14867.11    16288.39    305.06 o 
 -28   2   4     2571.20     1709.96    114.72 o 
 -26   2   4       14.48      -17.69     54.35 o 
 -24   2   4    25081.37    25247.84    598.90 o 
 -22   2   4      312.30       26.48     53.85 o 
 -20   2   4    12708.24    11695.66    253.98 o 
 -18   2   4    76665.20    84490.73    903.78 o 
 -16   2   4      590.14     1563.46     71.45 o 
 -14   2   4    89289.79    87039.36    904.90 o 
 -12   2   4    72417.88    80009.77    750.56 o 
 -10   2   4    27805.85    29815.14    351.57 o 
  -8   2   4    28511.66    25841.16    306.54 o 
  -6   2   4   574464.88   606982.06   5927.81 o 
  -4   2   4   101390.12   113012.65   1032.89 o 
  -2   2   4   265966.09   269105.25   2455.17 o 
   0   2   4   116035.01   126001.87   1411.22 o 
   2   2   4    24499.83    26181.09    278.00 o 
   4   2   4   319447.19   317910.38   2828.82 o 
   6   2   4    43746.14    45763.92    513.27 o 
   8   2   4    31590.71    34051.20    514.98 o 
  10   2   4   153886.72   153427.17   1561.81 o 
  12   2   4    15040.31    17077.89    259.60 o 
  14   2   4    14633.03    14529.02    241.32 o 
  16   2   4   100565.47    96742.94   1059.89 o 
  18   2   4     7536.80     7849.51    216.19 o 
  20   2   4    26573.17    24313.05    440.37 o 
  22   2   4    40677.05    39446.88    629.22 o 
  24   2   4     1079.87      820.49    111.52 o 
  26   2   4     8238.02     8048.82    262.33 o 
  28   2   4    13660.29    13561.32    353.46 o 
  30   2   4      176.25      113.73     90.54 o 
  32   2   4     2538.85     2491.55    195.19 o 
  34   2   4     2679.80     2713.47    210.11 o 
  36   2   4       22.12       31.21    108.66 o 
  38   2   4     1396.00     1720.08    214.55 o 
 -43   3   4        3.69      -20.83    153.37 o 
 -41   3   4       85.96      107.23    125.34 o 
 -39   3   4      111.91       52.66    114.20 o 
 -37   3   4      181.71      111.11    113.95 o 
 -35   3   4      924.31     1027.63    150.78 o 
 -33   3   4      408.93      383.35     97.81 o 
 -31   3   4     4501.92     3562.34    193.35 o 
 -29   3   4     2270.99     2126.33    125.17 o 
 -27   3   4    10145.30     9641.61    316.37 o 
 -25   3   4     3163.73     2472.84    110.60 o 
 -23   3   4     3071.05     2461.88    134.58 o 
 -21   3   4     1264.59     1380.09     78.76 o 
 -19   3   4    20171.61    19830.63    264.02 o 
 -17   3   4       11.12       80.02     33.71 o 
 -15   3   4     3354.82     3629.78     86.45 o 
 -13   3   4    16338.75    15749.37    202.90 o 
 -11   3   4    12006.82    12526.88    175.55 o 
  -9   3   4      144.75       80.67     24.55 o 
  -7   3   4    19158.81    19618.63    230.02 o 
  -5   3   4    76080.26    78270.42    869.98 o 
  -3   3   4     1263.18     1393.92     53.11 o 
  -1   3   4    63013.54    67471.05    653.05 o 
   1   3   4     2324.73     1543.15     72.02 o 
   3   3   4    19726.82    20726.82    297.22 o 
   5   3   4    25407.28    26021.43    290.18 o 
   7   3   4    28769.25    29016.44    322.54 o 
   9   3   4     9626.87     9105.68    142.29 o 
  11   3   4     6593.80     8036.78    158.16 o 
  13   3   4    17219.35    16110.67    261.41 o 
  15   3   4     6211.57     5876.34    153.39 o 
  17   3   4      817.71      843.72     97.10 o 
  19   3   4     9013.16     8621.37    202.02 o 
  21   3   4      167.99       65.20     70.33 o 
  23   3   4     2334.91     2233.58    253.46 o 
  25   3   4     1204.36     1492.38    139.41 o 
  27   3   4     1172.40     1296.54    145.37 o 
  29   3   4      186.95      124.19     95.77 o 
  31   3   4      220.57      278.94    108.80 o 
  33   3   4     1760.58     2010.55    184.04 o 
  35   3   4        4.90     -157.01     93.09 o 
  37   3   4       49.52      108.11    254.22 o 
 -42   4   4       82.55      250.21    137.23 o 
 -40   4   4      369.99      448.63    144.57 o 
 -38   4   4     1608.20     1641.29    192.25 o 
 -36   4   4      840.44      977.79    133.94 o 
 -34   4   4      640.65      578.99    112.68 o 
 -32   4   4        0.61     -197.98     98.99 o 
 -30   4   4     6944.36     6798.51    386.55 o 
 -28   4   4      648.04      569.00     85.14 o 
 -26   4   4     1716.60     1749.19    113.51 o 
 -24   4   4     9392.40     9180.92    184.57 o 
 -22   4   4       48.36      187.76     48.84 o 
 -20   4   4    25040.08    24253.10    312.43 o 
 -18   4   4    52256.08    52831.34    559.82 o 
 -16   4   4        4.53       -7.44     33.73 o 
 -14   4   4    61267.24    62814.14    532.43 o 
 -12   4   4   103144.08   112019.13    902.44 o 
 -10   4   4     1227.57     1358.95     62.25 o 
  -8   4   4   115558.90   119919.41   1024.75 o 
  -6   4   4    36351.34    36558.53    378.88 o 
  -4   4   4     4049.37     3953.48     93.55 o 
  -2   4   4   213704.08   218005.84   1978.34 o 
   0   4   4    46418.27    47865.54    492.24 o 
   2   4   4    12320.36    12532.64    177.41 o 
   4   4   4   200125.77   201820.38   1847.20 o 
   6   4   4    78195.90    82607.60    871.62 o 
   8   4   4    24605.43    26102.72    307.95 o 
  10   4   4   179617.69   176603.66   1632.94 o 
  12   4   4    15348.92    16739.80    258.20 o 
  14   4   4    28650.43    27488.85    338.61 o 
  16   4   4    65406.70    61349.07    733.57 o 
  18   4   4     2517.44     2380.64    125.16 o 
  20   4   4    21819.58    20992.11    458.37 o 
  22   4   4    36710.88    35691.75    642.85 o 
  24   4   4      749.79      761.59    109.96 o 
  26   4   4     3914.02     3990.05    214.99 o 
  28   4   4     6916.45     7347.09    265.30 o 
  30   4   4      108.77      246.34    103.18 o 
  32   4   4     3017.86     3372.20    225.86 o 
  34   4   4     1503.19     1862.66    189.75 o 
  36   4   4        0.37      -63.62    110.93 o 
  38   4   4       13.99       80.12    216.87 o 
 -43   5   4       23.70       63.89    167.71 o 
 -41   5   4      928.27     1371.71    192.47 o 
 -39   5   4      547.05      512.07    187.78 o 
 -37   5   4      332.82       97.48    181.76 o 
 -35   5   4     1372.64     1641.88    157.15 o 
 -33   5   4     3510.73     3527.08    203.03 o 
 -31   5   4     2689.46     2343.45    203.42 o 
 -29   5   4     1050.60     1242.51    126.93 o 
 -27   5   4     6376.53     6354.34    189.68 o 
 -25   5   4     3622.33     3020.29    145.36 o 
 -23   5   4     7135.16     8391.90    210.45 o 
 -21   5   4     9410.13     9550.03    178.68 o 
 -19   5   4    19527.17    18613.52    259.93 o 
 -17   5   4       37.64      204.81     34.46 o 
 -15   5   4     4202.39     4799.81     92.76 o 
 -13   5   4    51050.45    52518.72    462.73 o 
 -11   5   4     1225.35     1077.81     48.08 o 
  -9   5   4    35952.67    37640.88    443.38 o 
  -7   5   4    31418.63    29041.31    297.29 o 
  -5   5   4     4714.80     3861.77    100.28 o 
  -3   5   4      281.09      436.12     49.56 o 
  -1   5   4    57825.46    62292.52    629.69 o 
   1   5   4    32732.47    31813.88    398.91 o 
   3   5   4      226.55      304.79     40.86 o 
   5   5   4    59545.48    62162.32    639.41 o 
   7   5   4    90089.57    88575.20    802.58 o 
   9   5   4     6567.69     6385.44    129.22 o 
  11   5   4     7427.93     9180.50    201.81 o 
  13   5   4    22951.74    20972.06    283.88 o 
  15   5   4     7167.35     6782.71    175.07 o 
  17   5   4    10781.48    10581.21    298.72 o 
  19   5   4     2340.21     2565.66    137.59 o 
  21   5   4    15090.04    14920.01    452.78 o 
  23   5   4     1883.09     1492.51    152.92 o 
  25   5   4     6045.98     6306.27    235.02 o 
  27   5   4     3743.40     3835.89    218.31 o 
  29   5   4        1.98      -44.81     84.92 o 
  31   5   4      500.20      568.96    123.45 o 
  33   5   4     1102.81     1256.28    159.37 o 
  35   5   4      156.41      183.38    167.99 o 
  37   5   4       74.99      295.81    180.63 o 
 -42   6   4        0.22      111.77    158.59 o 
 -40   6   4       77.44      329.37    145.86 o 
 -38   6   4      432.53      770.74    155.49 o 
 -36   6   4      438.35      635.00    151.09 o 
 -34   6   4     1109.83     1451.18    151.97 o 
 -32   6   4       11.93      -84.90     83.27 o 
 -30   6   4     2890.63     3028.90    214.61 o 
 -28   6   4     1456.00     1361.19    114.46 o 
 -26   6   4        5.77      -29.68     63.27 o 
 -24   6   4     2512.34     2628.95    139.59 o 
 -22   6   4     7540.95     7225.28    189.32 o 
 -20   6   4     6190.16     5526.27    172.62 o 
 -18   6   4    21834.16    22091.26    320.37 o 
 -16   6   4     5429.48     5410.75    122.53 o 
 -14   6   4    21349.57    21760.02    277.75 o 
 -12   6   4    11798.07    12223.61    210.30 o 
 -10   6   4     7166.03     7138.78    119.38 o 
  -8   6   4    88972.80    86977.00    776.90 o 
  -6   6   4    52145.05    53029.00    608.48 o 
  -4   6   4    57072.04    56686.85    644.75 o 
  -2   6   4   102792.77   102357.45   1085.02 o 
   0   6   4    53569.08    54334.82    573.37 o 
   2   6   4    23280.66    23302.03    297.71 o 
   4   6   4    78032.91    75069.33    762.32 o 
   6   6   4    44634.99    44970.32    451.76 o 
   8   6   4    38854.73    39247.17    412.25 o 
  10   6   4    67330.62    66415.45    641.08 o 
  12   6   4    34257.28    34854.97    430.80 o 
  14   6   4    11048.79    10696.15    210.21 o 
  16   6   4    27770.19    25400.43    392.12 o 
  18   6   4    15963.58    16170.91    303.69 o 
  20   6   4     4220.63     3906.79    167.24 o 
  22   6   4    16142.01    15132.96    350.52 o 
  24   6   4     3795.24     4039.34    213.31 o 
  26   6   4     4538.76     4657.56    228.49 o 
  28   6   4     2734.67     2742.40    209.83 o 
  30   6   4      518.44      532.29    116.97 o 
  32   6   4     1141.68     1353.90    162.57 o 
  34   6   4      582.69     1045.52    211.15 o 
  36   6   4      291.23       35.93    235.27 o 
 -41   7   4      598.28      987.41    218.31 o 
 -39   7   4      970.13     1141.39    381.72 o 
 -37   7   4      237.68      309.81    125.83 o 
 -35   7   4     3435.59     3572.03    224.91 o 
 -33   7   4      329.09      281.51    137.70 o 
 -31   7   4     2307.65     1866.53    139.06 o 
 -29   7   4      892.19      841.74    103.28 o 
 -27   7   4     6271.97     6752.18    203.49 o 
 -25   7   4     6101.27     5472.02    179.52 o 
 -23   7   4      168.60      231.23     69.98 o 
 -21   7   4     8009.99     8357.62    217.70 o 
 -19   7   4    19593.20    19003.34    318.66 o 
 -17   7   4       71.16       98.87     52.53 o 
 -15   7   4     4365.16     4629.78    117.15 o 
 -13   7   4    41056.10    43766.68    446.43 o 
 -11   7   4    12682.87    12479.03    189.12 o 
  -9   7   4     7699.29     8010.13    132.45 o 
  -7   7   4    84316.90    88097.76    870.49 o 
  -5   7   4    26510.60    23889.96    372.71 o 
  -3   7   4     1261.99     1248.15    138.81 o 
  -1   7   4    44357.81    45662.94    553.13 o 
   1   7   4    26097.76    23956.17    343.03 o 
   3   7   4     6787.67     6512.43    142.96 o 
   5   7   4    20904.68    22247.05    303.82 o 
   7   7   4    21188.36    19988.71    251.29 o 
   9   7   4     2087.46     2213.02     97.45 o 
  11   7   4    12883.64    13122.49    245.28 o 
  13   7   4    22471.34    21650.71    285.12 o 
  15   7   4    11357.83    10146.98    250.72 o 
  17   7   4      151.50      343.89     82.25 o 
  19   7   4    12079.28    11548.64    260.35 o 
  21   7   4    11337.12    10499.61    396.28 o 
  23   7   4       46.98       92.76     95.92 o 
  25   7   4     3691.83     3646.14    209.97 o 
  27   7   4     4002.47     4764.10    273.22 o 
  29   7   4        2.83       86.95    120.04 o 
  31   7   4      233.92      229.00    149.06 o 
  33   7   4     2304.65     2846.59    451.34 o 
  35   7   4      215.55      256.82    241.50 o 
 -40   8   4      189.39      342.15    169.58 o 
 -38   8   4       87.30      158.69    147.89 o 
 -36   8   4      364.39      370.35    124.37 o 
 -34   8   4      165.78       87.71    101.43 o 
 -32   8   4        5.52       -8.83     88.75 o 
 -30   8   4      133.17      144.92     83.06 o 
 -28   8   4       51.12      -36.41     72.10 o 
 -26   8   4     3093.18     3312.50    226.27 o 
 -24   8   4     2455.45     2214.84    136.28 o 
 -22   8   4     2814.72     2429.33    135.54 o 
 -20   8   4     3017.14     2468.91    141.99 o 
 -18   8   4     3391.62     3324.13    147.95 o 
 -16   8   4    15597.61    15373.49    345.66 o 
 -14   8   4    19387.81    19256.78    270.70 o 
 -12   8   4    18037.31    17969.20    235.27 o 
 -10   8   4    34484.93    34812.06    422.57 o 
  -8   8   4    21133.23    20384.38    248.19 o 
  -6   8   4    27380.96    27964.48    387.46 o 
  -4   8   4    30548.89    29875.88    407.76 o 
  -2   8   4    31160.26    30875.61    418.71 o 
   0   8   4    14521.76    13401.19    444.17 o 
   2   8   4    48964.07    50524.55    619.73 o 
   4   8   4    30479.69    29294.51    377.09 o 
   6   8   4    27424.85    27515.77    365.54 o 
   8   8   4    35976.60    36356.69    450.33 o 
  10   8   4    29885.94    27895.16    376.95 o 
  12   8   4    19844.60    19543.51    301.74 o 
  14   8   4    24315.87    24624.40    355.37 o 
  16   8   4     9921.21     9220.72    285.23 o 
  18   8   4     5657.36     5673.07    187.11 o 
  20   8   4     9902.35     9273.67    415.69 o 
  22   8   4     7222.82     5944.01    229.53 o 
  24   8   4     5720.47     5593.17    283.24 o 
  26   8   4     2690.85     2195.86    204.00 o 
  28   8   4     1962.95     1929.65    280.98 o 
  30   8   4     1256.11     1036.19    221.48 o 
  32   8   4      430.04      421.29    260.60 o 
  34   8   4       12.72      -68.50    234.59 o 
 -37   9   4     1765.82     1713.18    199.56 o 
 -35   9   4        7.21      172.71    117.05 o 
 -33   9   4     1140.96     1555.28    160.56 o 
 -31   9   4     1843.20     1808.00    162.49 o 
 -29   9   4      754.57     1027.27    115.33 o 
 -27   9   4     2201.98     2584.95    285.28 o 
 -25   9   4     8579.09     8648.60    234.22 o 
 -23   9   4        2.59      -20.84     64.12 o 
 -21   9   4      576.26      830.31     92.59 o 
 -19   9   4    16833.03    16514.13    304.91 o 
 -17   9   4      403.47      356.64     73.44 o 
 -15   9   4     3858.85     4332.52    153.13 o 
 -13   9   4    25017.32    25340.43    427.11 o 
 -11   9   4     2066.25     1794.52    123.81 o 
  -9   9   4     1697.34     1914.04     94.49 o 
  -7   9   4    28857.90    27598.56    355.32 o 
  -5   9   4     4297.02     4322.53    136.67 o 
  -3   9   4     1732.13     1646.75     99.80 o 
  -1   9   4    19654.41    19010.50    309.67 o 
   1   9   4     6155.66     5291.64    173.45 o 
   3   9   4     3189.25     3510.81    181.45 o 
   5   9   4     5544.13     6325.35    218.02 o 
   7   9   4    11386.18    10311.27    207.53 o 
   9   9   4       21.97        9.49     47.29 o 
  11   9   4     5356.42     5427.04    207.05 o 
  13   9   4      626.45      322.62     65.86 o 
  15   9   4     5287.98     4919.65    204.91 o 
  17   9   4     1480.95     1523.81    121.12 o 
  19   9   4     5304.42     5346.36    196.35 o 
  21   9   4     6959.06     6390.35    210.46 o 
  23   9   4      113.33       95.61     95.03 o 
  25   9   4     2770.47     3345.04    263.60 o 
  27   9   4     3232.24     3111.75    318.82 o 
  29   9   4        0.57       47.91    156.43 o 
  31   9   4      623.96      601.04    280.47 o 
  33   9   4      921.07      690.55    301.59 o 
 -36  10   4     1187.20     1263.16    233.33 o 
 -34  10   4       27.01      282.30    169.91 o 
 -32  10   4     1112.13     1028.63    145.37 o 
 -30  10   4      409.30      452.11    136.08 o 
 -28  10   4     1910.08     1667.94    136.66 o 
 -26  10   4      471.36      348.63    113.17 o 
 -24  10   4       49.62      -16.29     72.51 o 
 -22  10   4     4686.77     4317.04    226.74 o 
 -20  10   4     3185.08     2954.35    175.70 o 
 -18  10   4        5.43      132.65     80.47 o 
 -16  10   4    17675.46    16936.39    356.63 o 
 -14  10   4     4586.16     4869.93    285.89 o 
 -12  10   4     1881.04     2048.21    118.90 o 
 -10  10   4    30181.65    29761.52    432.71 o 
  -8  10   4     5864.15     5175.74    145.79 o 
  -6  10   4    23339.70    22297.43    316.48 o 
  -4  10   4    65149.91    66053.70    902.66 o 
  -2  10   4     1638.76     1452.51    103.35 o 
   0  10   4    18666.87    17247.95    465.67 o 
   2  10   4    42180.27    40390.16    546.12 o 
   4  10   4     8396.22     8180.30    205.25 o 
   6  10   4    14218.34    13772.69    298.30 o 
   8  10   4    30215.71    30875.07    421.84 o 
  10  10   4     8250.35     7113.83    183.69 o 
  12  10   4    21766.10    21317.27    438.57 o 
  14  10   4    11074.95    11779.26    270.41 o 
  16  10   4      104.95       81.07     76.22 o 
  18  10   4    11235.49    10762.94    342.39 o 
  20  10   4    11865.19    11973.13    290.71 o 
  22  10   4      355.73      258.49     84.35 o 
  24  10   4     5654.79     6395.33    493.34 o 
  26  10   4     1625.63     1751.13    252.27 o 
  28  10   4       64.36      198.32    249.64 o 
  30  10   4     2309.05     2722.63    440.15 o 
 -35  11   4      516.58      703.71    320.88 o 
 -33  11   4      366.14      493.03    289.94 o 
 -31  11   4     2026.67     2483.29    295.01 o 
 -29  11   4      228.96      270.66    129.20 o 
 -27  11   4     1484.50     1774.15    218.20 o 
 -25  11   4     4107.41     4158.57    271.46 o 
 -23  11   4     1170.49      977.30    153.86 o 
 -21  11   4      887.11     1394.47    176.44 o 
 -19  11   4     3770.88     3621.77    240.67 o 
 -17  11   4      925.45      964.63    116.92 o 
 -15  11   4      982.30     1048.57    158.73 o 
 -13  11   4    17888.77    17593.97    366.36 o 
 -11  11   4      303.65      383.19     94.93 o 
  -9  11   4      766.20      731.78     84.91 o 
  -7  11   4     8218.85     8681.76    186.98 o 
  -5  11   4     2693.12     2798.57    122.56 o 
  -3  11   4      565.43      465.10     75.13 o 
  -1  11   4    12965.68    12602.25    259.24 o 
   1  11   4     5555.22     4627.01    185.85 o 
   3  11   4      473.81      346.47     79.92 o 
   5  11   4    10251.84    10047.79    299.84 o 
   7  11   4     6292.30     5710.16    185.71 o 
   9  11   4     5976.60     5611.11    189.67 o 
  11  11   4     3216.32     2987.51    144.07 o 
  13  11   4     8251.14     8051.74    206.16 o 
  15  11   4     3600.89     3499.85    178.71 o 
  17  11   4      238.24      316.89     88.08 o 
  19  11   4      854.85      680.43    103.48 o 
  21  11   4      937.86      795.34    158.27 o 
  23  11   4       60.12      206.95    132.78 o 
  25  11   4       31.20       56.02    154.77 o 
  27  11   4     1964.63     1528.97    351.06 o 
  29  11   4        1.71      -25.52    220.97 o 
 -32  12   4      245.00      169.75    271.80 o 
 -30  12   4      414.50      266.07    267.74 o 
 -28  12   4     1789.88     1824.09    227.52 o 
 -26  12   4     1263.36     1100.18    193.26 o 
 -24  12   4      887.26      896.02    158.27 o 
 -22  12   4     2214.28     1984.79    305.27 o 
 -20  12   4     3849.04     3732.87    256.14 o 
 -18  12   4       42.68      128.21    107.76 o 
 -16  12   4    16788.42    16269.78    569.04 o 
 -14  12   4      644.10      552.82    124.35 o 
 -12  12   4      731.71      784.13    133.76 o 
 -10  12   4    32049.84    30181.70    781.92 o 
  -8  12   4     2231.53     2113.83    184.91 o 
  -6  12   4     2503.97     2462.01    199.63 o 
  -4  12   4    32191.80    32002.80    548.96 o 
  -2  12   4     2660.28     2503.10    163.39 o 
   0  12   4     5487.20     5390.63    177.29 o 
   2  12   4    21171.50    21013.36    367.87 o 
   4  12   4        4.52       49.83     66.31 o 
   6  12   4    23868.31    22541.21    394.48 o 
   8  12   4    37577.93    37949.90    560.07 o 
  10  12   4       83.98       13.03     72.95 o 
  12  12   4    11417.21    12297.88    475.94 o 
  14  12   4     9838.18    10796.17    351.62 o 
  16  12   4      223.07       68.24     78.36 o 
  18  12   4    10484.20    10619.90    382.98 o 
  20  12   4     3753.43     4478.81    359.38 o 
  22  12   4        4.01     -136.37    116.64 o 
  24  12   4     7136.95     8072.85    542.18 o 
  26  12   4     1074.92      284.49    258.54 o 
 -31  13   4      465.88      515.86    317.30 o 
 -29  13   4      467.06      972.49    347.57 o 
 -27  13   4        7.32       10.06    149.00 o 
 -25  13   4      350.08      353.26    142.31 o 
 -23  13   4      374.31      207.23    125.43 o 
 -21  13   4       19.44       90.56    114.64 o 
 -19  13   4     4015.37     3580.99    259.41 o 
 -17  13   4       37.95     -187.25     93.63 o 
 -15  13   4       44.23     -113.44     94.05 o 
 -13  13   4     1725.38     1916.55    195.22 o 
 -11  13   4        0.30      175.08    110.42 o 
  -9  13   4       52.15       87.81    101.37 o 
  -7  13   4     2993.93     2512.41    207.21 o 
  -5  13   4       23.62      106.80    101.70 o 
  -3  13   4      283.49      287.97    155.54 o 
  -1  13   4      901.98      751.92    110.58 o 
   1  13   4     2559.45     2154.93    194.00 o 
   3  13   4     1390.65     1777.39    153.61 o 
   5  13   4     4733.07     4248.53    220.79 o 
   7  13   4     3119.00     2901.42    190.09 o 
   9  13   4     1379.21     1292.04    181.50 o 
  11  13   4      279.52      135.36     94.44 o 
  13  13   4       29.49       20.80     87.74 o 
  15  13   4      993.01     1183.02    223.34 o 
  17  13   4      123.81      161.30    128.01 o 
  19  13   4      169.53      241.59    136.44 o 
  21  13   4     1129.26     1010.09    181.11 o 
  23  13   4       26.63       57.94    174.57 o 
  25  13   4      118.12      109.50    224.02 o 
 -28  14   4     1344.65     1356.26    382.42 o 
 -26  14   4      564.62      302.99    358.63 o 
 -24  14   4     1245.62     1422.53    242.87 o 
 -22  14   4     5955.71     6198.83    339.53 o 
 -20  14   4      300.59      121.41    214.30 o 
 -18  14   4       72.79      140.01    117.64 o 
 -16  14   4     6451.47     6685.66    317.50 o 
 -14  14   4      865.82      734.81    152.43 o 
 -12  14   4       93.34       -6.70    103.73 o 
 -10  14   4    16637.59    15394.67    614.45 o 
  -8  14   4      234.37      279.66    122.46 o 
  -6  14   4     2234.79     2802.62    227.84 o 
  -4  14   4    23698.25    23662.07    572.99 o 
  -2  14   4        9.59      -51.01    102.98 o 
   0  14   4     6457.69     7274.91    418.75 o 
   2  14   4    23206.78    23308.91    564.25 o 
   4  14   4      363.83      380.25    110.17 o 
   6  14   4     8445.06     8627.07    325.36 o 
   8  14   4    15208.73    15363.13    415.14 o 
  10  14   4       52.68       26.02     92.28 o 
  12  14   4     8154.14     8916.82    442.98 o 
  14  14   4     8061.47     8969.30    457.46 o 
  16  14   4      326.88      376.12    185.18 o 
  18  14   4     4818.88     5062.28    419.14 o 
  20  14   4     1589.84     1566.28    406.77 o 
  22  14   4      120.38      572.35    325.36 o 
 -23  15   4      103.53      188.25    175.74 o 
 -21  15   4      251.93       -5.08    293.33 o 
 -19  15   4        7.12        0.50    156.15 o 
 -17  15   4        4.93     -109.96    116.94 o 
 -15  15   4      370.19      484.98    174.92 o 
 -13  15   4      312.57      282.45    132.69 o 
 -11  15   4       18.81     -124.56    106.84 o 
  -9  15   4     1539.99     1699.67    199.28 o 
  -7  15   4      130.03      195.56    119.55 o 
  -5  15   4       69.63       51.74    107.35 o 
  -3  15   4      195.87      313.63    160.45 o 
  -1  15   4       22.16      -28.59    103.31 o 
   1  15   4      574.60      619.95    155.81 o 
   3  15   4      608.64      368.36    143.23 o 
   5  15   4        0.14      182.34    115.37 o 
   7  15   4      206.77      435.02    114.58 o 
   9  15   4      173.02       -8.13    144.06 o 
  11  15   4       23.01     -152.29    144.70 o 
  13  15   4      249.11      377.85    177.68 o 
  15  15   4       17.22       76.81    169.68 o 
  17  15   4      102.88      219.83    285.98 o 
 -18  16   4       25.27      110.17    163.08 o 
 -16  16   4     7592.61     7186.26    453.66 o 
 -14  16   4       32.82       60.32    157.38 o 
 -12  16   4       91.93      234.12    139.93 o 
 -10  16   4     6700.32     7668.63    359.41 o 
  -8  16   4      269.23       48.00    143.87 o 
  -6  16   4      921.26      939.85    203.95 o 
  -4  16   4     9539.36    10014.50    384.46 o 
  -2  16   4        6.84      -66.48    116.70 o 
   0  16   4     2862.17     2430.22    228.92 o 
   2  16   4     8410.85     8053.94    547.53 o 
   4  16   4       79.13       74.87    119.16 o 
   6  16   4     3859.80     3886.53    355.68 o 
   8  16   4     6280.63     6643.51    424.94 o 
  10  16   4        4.95     -216.72    220.84 o 
  12  16   4     4098.59     4041.35    558.31 o 
  14  16   4     2812.38     3252.27    534.44 o 
 -13  17   4       15.19     -258.48    148.53 o 
 -11  17   4       82.44     -112.55    151.73 o 
  -9  17   4      753.22      590.65    208.79 o 
  -7  17   4      150.19      197.34    185.84 o 
  -5  17   4      590.89      414.15    186.76 o 
  -3  17   4      318.96      336.21    186.70 o 
  -1  17   4      410.22      620.24    203.77 o 
   1  17   4      375.77      383.39    220.10 o 
   3  17   4      511.56      525.86    335.92 o 
   5  17   4      415.30      607.08    213.77 o 
   7  17   4      844.31     1518.03    255.30 o 
 -45   1   5      335.27      650.77    321.33 o 
 -43   1   5     3061.90     2993.15    320.50 o 
 -41   1   5     4734.23     5136.30    684.11 o 
 -39   1   5      109.29       76.18    143.54 o 
 -37   1   5    13713.20    13795.98    510.32 o 
 -35   1   5     7953.72     8599.93    266.76 o 
 -33   1   5       65.02       34.46     78.75 o 
 -31   1   5    27968.88    27883.71    532.50 o 
 -29   1   5    21107.04    22381.35    582.35 o 
 -27   1   5     3829.91     3625.04    154.94 o 
 -25   1   5    60306.75    56246.30    745.85 o 
 -23   1   5     9293.77    10420.14    224.86 o 
 -21   1   5     5855.09     5268.52    148.51 o 
 -19   1   5   108469.34   104375.37   1632.26 o 
 -17   1   5     4872.48     5569.58    123.40 o 
 -15   1   5    17025.58    15420.28    219.71 o 
 -13   1   5   171873.97   174473.44   1730.09 o 
 -11   1   5        6.64      227.60     22.30 o 
  -9   1   5   182310.02   184567.25   1587.20 o 
  -7   1   5    56846.20    60303.61    465.09 o 
  -5   1   5    73852.17    81742.27    703.11 o 
  -3   1   5    36146.46    34072.96    348.66 o 
  -1   1   5   147263.47   149721.20   1902.72 o 
   1   1   5    51095.25    49300.70    532.06 o 
   3   1   5    12135.28     9018.83    200.18 o 
   5   1   5    21600.66    23388.32    377.61 o 
   7   1   5    74357.43    74040.70    791.60 o 
   9   1   5     8563.72     7889.26    173.96 o 
  11   1   5     2360.63     1719.38     77.17 o 
  13   1   5    62613.20    61864.47    768.23 o 
  15   1   5     4497.52     3902.09    152.71 o 
  17   1   5     7573.48     6307.38    196.49 o 
  19   1   5    33764.85    31688.99    527.10 o 
  21   1   5      162.43      134.89     79.72 o 
  23   1   5    15047.25    13880.49    336.19 o 
  25   1   5    15674.04    15910.85    377.24 o 
  27   1   5      154.10       71.83     88.31 o 
  29   1   5    13928.07    12542.58    350.28 o 
  31   1   5     7911.75     8261.15    295.95 o 
  33   1   5     1596.91     1557.54    167.44 o 
  35   1   5     6637.56     6184.38    302.40 o 
  37   1   5     3784.38     3756.45    501.78 o 
 -44   2   5        2.20      -49.10    154.72 o 
 -42   2   5      328.43      497.23    185.75 o 
 -40   2   5        0.21      -12.76    131.05 o 
 -38   2   5       25.72       16.47    112.18 o 
 -36   2   5        2.60      -69.48     85.24 o 
 -34   2   5     1260.57     1359.28    135.76 o 
 -32   2   5      283.52      236.58     92.52 o 
 -30   2   5     8413.43     8120.76    207.64 o 
 -28   2   5     4761.99     4499.48    153.43 o 
 -26   2   5     1043.41     1325.62    119.33 o 
 -24   2   5    10973.45    11086.20    340.16 o 
 -22   2   5     9200.69     9092.55    221.34 o 
 -20   2   5      209.22        1.31     50.15 o 
 -18   2   5     2602.76     2670.44     94.10 o 
 -16   2   5     5622.03     5675.08    200.34 o 
 -14   2   5     5887.84     5176.49    107.06 o 
 -12   2   5      525.53      713.71     27.47 o 
 -10   2   5    28234.14    30008.04    358.28 o 
  -8   2   5     6156.66     6093.69     82.05 o 
  -6   2   5     4235.59     4709.54     67.88 o 
  -4   2   5    22663.66    25414.95    261.15 o 
  -2   2   5       23.01       48.82     21.58 o 
   0   2   5     3593.61     3507.05     89.04 o 
   2   2   5      923.27      699.17     40.73 o 
   4   2   5    25767.04    25631.59    283.27 o 
   6   2   5      383.14      442.01     45.03 o 
   8   2   5     5703.62     6044.29    132.10 o 
  10   2   5     4562.15     4411.50    116.74 o 
  12   2   5     2612.27     2465.98    123.45 o 
  14   2   5      145.74       16.61    111.57 o 
  16   2   5     1304.15     1052.88    101.27 o 
  18   2   5    13780.65    13192.24    299.51 o 
  20   2   5     6385.51     6194.61    283.65 o 
  22   2   5      772.44      847.87    111.50 o 
  24   2   5     3138.47     3168.51    221.45 o 
  26   2   5      111.78        3.28     78.57 o 
  28   2   5      197.29      218.05     97.45 o 
  30   2   5      664.31      778.09    132.15 o 
  32   2   5      136.24       94.27    106.67 o 
  34   2   5       22.45      118.67    110.21 o 
  36   2   5       40.89     -144.62    150.45 o 
 -43   3   5     2733.66     3431.16    351.04 o 
 -41   3   5     2868.59     2698.06    297.72 o 
 -39   3   5     1285.15     1230.00    170.73 o 
 -37   3   5     8659.33     8361.55    276.28 o 
 -35   3   5     8912.90     9094.69    277.97 o 
 -33   3   5     1567.29     1455.87    137.94 o 
 -31   3   5    18456.48    18283.88    382.42 o 
 -29   3   5     8130.99     8165.11    268.77 o 
 -27   3   5    11936.64    11560.09    236.06 o 
 -25   3   5    54996.92    53874.68    599.77 o 
 -23   3   5    15237.42    15706.08    318.73 o 
 -21   3   5     4080.07     3653.76    105.65 o 
 -19   3   5    89553.50    89735.14    883.73 o 
 -17   3   5     3120.26     3478.05     87.87 o 
 -15   3   5     6981.80     5400.37     87.89 o 
 -13   3   5   178141.34   188126.91   1718.11 o 
 -11   3   5     2448.42     3094.43     83.90 o 
  -9   3   5     1047.11      771.93     47.87 o 
  -7   3   5   111251.42   112840.76    959.42 o 
  -5   3   5      674.81      627.85     30.76 o 
  -3   3   5    15957.47    14927.36    202.98 o 
  -1   3   5    25221.00    26259.32    296.70 o 
   1   3   5    27493.36    27849.30    284.18 o 
   3   3   5    25132.44    23056.17    289.44 o 
   5   3   5    17856.02    17831.64    221.58 o 
   7   3   5    34250.73    34660.82    388.81 o 
   9   3   5     2253.15     1863.04     89.15 o 
  11   3   5      392.53      176.13     46.75 o 
  13   3   5    29761.17    27914.89    469.69 o 
  15   3   5     3732.93     3404.80    132.46 o 
  17   3   5    11792.29    11036.03    266.95 o 
  19   3   5    37075.88    35384.98    574.06 o 
  21   3   5      146.16      112.39     73.08 o 
  23   3   5     8142.10     7014.41    298.86 o 
  25   3   5    11708.63    11623.75    346.98 o 
  27   3   5      649.91      637.75    116.33 o 
  29   3   5    11943.33    10543.38    325.32 o 
  31   3   5     7240.20     7264.44    283.15 o 
  33   3   5      741.41      791.86    143.66 o 
  35   3   5     8806.95    10008.61    635.46 o 
  37   3   5     2649.74     3133.45    378.78 o 
 -44   4   5        1.05      179.51    223.36 o 
 -42   4   5      858.17     1321.75    236.36 o 
 -40   4   5      581.75      970.40    166.01 o 
 -38   4   5       23.47      197.23     99.80 o 
 -36   4   5     1774.26     1763.34    160.54 o 
 -34   4   5      479.67      320.36    100.46 o 
 -32   4   5       21.74       38.15     83.76 o 
 -30   4   5      242.76      185.99     86.16 o 
 -28   4   5      230.67      187.08     70.48 o 
 -26   4   5     1162.75      730.65     85.06 o 
 -24   4   5     3635.47     3300.24    116.21 o 
 -22   4   5    12275.03    11061.59    191.41 o 
 -20   4   5     3262.84     2414.61     88.74 o 
 -18   4   5     3184.09     3404.47    125.52 o 
 -16   4   5    18897.22    19131.74    244.21 o 
 -14   4   5    10210.35     9169.17    158.49 o 
 -12   4   5      572.00     1481.01     70.75 o 
 -10   4   5    42199.47    45313.50    475.94 o 
  -8   4   5    40665.71    43476.68    418.32 o 
  -6   4   5     6302.70     6118.20    101.60 o 
  -4   4   5    25393.25    27716.38    316.52 o 
  -2   4   5    46190.90    46848.91    536.16 o 
   0   4   5     1888.74     1256.55     64.58 o 
   2   4   5    35031.54    38648.40    421.48 o 
   4   4   5    11020.76    10615.78    158.94 o 
   6   4   5     4296.46     5744.41    158.50 o 
   8   4   5      517.61      474.66     46.51 o 
  10   4   5    11453.30    10888.28    172.89 o 
  12   4   5    22583.95    21278.29    277.13 o 
  14   4   5      704.53      976.52     81.77 o 
  16   4   5     5548.77     5550.41    163.91 o 
  18   4   5     6654.13     7159.37    190.65 o 
  20   4   5     1822.25     1731.74    140.68 o 
  22   4   5     1466.82     1464.89    228.79 o 
  24   4   5     3779.99     3541.81    203.24 o 
  26   4   5      559.68      372.11    107.88 o 
  28   4   5      184.58      323.03    107.64 o 
  30   4   5     1897.85     2113.49    254.75 o 
  32   4   5      304.81      354.40    124.99 o 
  34   4   5       66.74      174.25    123.68 o 
  36   4   5     1826.52     1688.22    215.94 o 
 -43   5   5     1960.48     1881.69    215.36 o 
 -41   5   5     2386.03     2621.40    236.01 o 
 -39   5   5     1341.09     1090.59    144.62 o 
 -37   5   5     4704.94     4748.12    244.11 o 
 -35   5   5     7408.21     7362.90    291.38 o 
 -33   5   5     3430.96     3064.16    188.62 o 
 -31   5   5     8991.21     9097.09    240.71 o 
 -29   5   5     5922.14     6349.96    218.16 o 
 -27   5   5     4902.48     4460.32    218.46 o 
 -25   5   5    63920.87    63472.52    776.32 o 
 -23   5   5     9436.72     8915.17    208.04 o 
 -21   5   5    11708.48    10513.94    220.40 o 
 -19   5   5    45549.72    45029.45    449.89 o 
 -17   5   5     3919.00     4279.14     82.51 o 
 -15   5   5    13698.79    13236.74    243.76 o 
 -13   5   5    51617.52    53522.60    564.72 o 
 -11   5   5    35095.65    34752.27    393.54 o 
  -9   5   5      129.29      156.42     21.55 o 
  -7   5   5    42447.49    41165.80    430.98 o 
  -5   5   5     3382.29     3556.88     99.16 o 
  -3   5   5    21879.85    20433.19    260.29 o 
  -1   5   5    25438.38    25658.09    310.87 o 
   1   5   5      367.34      285.29     62.74 o 
   3   5   5    13652.41    12208.14    189.98 o 
   5   5   5       52.79      115.07     32.30 o 
   7   5   5    19675.57    19968.09    260.16 o 
   9   5   5     3888.33     3526.12    186.49 o 
  11   5   5     3127.71     3070.29    101.58 o 
  13   5   5     9037.50     8916.94    197.49 o 
  15   5   5      233.42      189.95     60.08 o 
  17   5   5     4751.63     4408.37    156.72 o 
  19   5   5    23284.41    21951.50    425.67 o 
  21   5   5     1279.03     1804.48    145.06 o 
  23   5   5    10678.71     9686.43    287.29 o 
  25   5   5     6597.13     5729.26    241.67 o 
  27   5   5      946.37     1076.66    138.04 o 
  29   5   5     7052.32     6678.72    269.22 o 
  31   5   5     4595.51     4632.38    258.67 o 
  33   5   5     1896.06     2031.37    187.20 o 
  35   5   5     7833.57     8656.11    568.32 o 
 -42   6   5      684.53      827.98    208.36 o 
 -40   6   5      299.97      274.83    140.29 o 
 -38   6   5       22.96      156.44    108.07 o 
 -36   6   5     1484.38     1504.47    156.43 o 
 -34   6   5     1016.37     1247.67    141.87 o 
 -32   6   5      211.99      277.73     85.98 o 
 -30   6   5     3543.29     3316.95    169.46 o 
 -28   6   5     3678.36     3821.56    175.48 o 
 -26   6   5     4044.13     3178.50    178.18 o 
 -24   6   5      549.38      637.78     85.57 o 
 -22   6   5    12862.77    13138.38    258.57 o 
 -20   6   5     4456.98     3966.26    143.02 o 
 -18   6   5     3809.87     3762.29    135.25 o 
 -16   6   5    32782.38    32564.25    443.28 o 
 -14   6   5    10749.91     9446.15    143.29 o 
 -12   6   5     6449.32     6681.02    100.84 o 
 -10   6   5     2464.91     1905.70     66.37 o 
  -8   6   5    10312.07     9679.01    142.28 o 
  -6   6   5      283.69      270.59     44.89 o 
  -4   6   5    43109.79    43193.27    520.69 o 
  -2   6   5    32862.34    31561.97    374.15 o 
   0   6   5     7045.08     5613.18    126.79 o 
   2   6   5     6919.02     6745.06    139.92 o 
   4   6   5    28799.76    27492.44    346.04 o 
   6   6   5    22488.35    21648.64    261.15 o 
   8   6   5     3950.36     4469.45    108.11 o 
  10   6   5    18553.76    18733.14    265.47 o 
  12   6   5    10797.71     9324.53    191.50 o 
  14   6   5       79.86      175.54     60.91 o 
  16   6   5    11442.60    11408.74    247.50 o 
  18   6   5     9549.65     9540.66    231.71 o 
  20   6   5     3040.05     2826.93    172.27 o 
  22   6   5     5210.22     4633.99    209.12 o 
  24   6   5     2302.93     2134.35    221.60 o 
  26   6   5     1297.19     1382.50    148.08 o 
  28   6   5      393.80      428.04    111.28 o 
  30   6   5     2918.56     2978.43    225.47 o 
  32   6   5      372.04      393.60    142.64 o 
  34   6   5       10.59     -181.30    189.85 o 
 -41   7   5     1499.47     1846.67    263.67 o 
 -39   7   5     2848.03     2594.39    204.11 o 
 -37   7   5     4859.34     5367.45    270.16 o 
 -35   7   5     1983.73     1825.17    168.52 o 
 -33   7   5     2912.87     2995.63    172.56 o 
 -31   7   5    10099.96    10538.79    265.66 o 
 -29   7   5     8503.20     9492.11    298.73 o 
 -27   7   5    10160.14     9423.23    238.99 o 
 -25   7   5    10630.94    11114.71    295.14 o 
 -23   7   5     4470.51     4191.57    162.46 o 
 -21   7   5    21447.63    19810.80    333.14 o 
 -19   7   5    22819.30    23033.85    360.74 o 
 -17   7   5    11359.16    11590.79    411.69 o 
 -15   7   5    18212.02    17983.59    266.18 o 
 -13   7   5    11569.31    12967.50    200.04 o 
 -11   7   5     3088.73     2599.01     93.33 o 
  -9   7   5    32138.29    34826.17    463.25 o 
  -7   7   5    14744.93    14974.69    245.17 o 
  -5   7   5     4322.65     4491.16    126.58 o 
  -3   7   5     5715.00     5197.01    151.97 o 
  -1   7   5     2239.59     1912.97     98.05 o 
   1   7   5      188.16      192.03     42.06 o 
   3   7   5      998.50      939.35     80.43 o 
   5   7   5       64.90      113.23     46.12 o 
   7   7   5       12.66      136.15     47.85 o 
   9   7   5       66.65      135.28     49.80 o 
  11   7   5      145.32      144.09     51.23 o 
  13   7   5     3879.16     3959.20    157.74 o 
  15   7   5     2889.63     2938.77    194.79 o 
  17   7   5     7183.80     6536.48    225.23 o 
  19   7   5     2084.16     2098.74    152.28 o 
  21   7   5     4257.94     4278.70    246.00 o 
  23   7   5     6409.50     5946.00    286.28 o 
  25   7   5     4512.27     4316.71    270.80 o 
  27   7   5     3324.60     3830.59    359.47 o 
  29   7   5     3445.42     3272.24    255.22 o 
  31   7   5     2832.94     2937.30    342.41 o 
  33   7   5     1781.99     2297.26    411.81 o 
 -40   8   5       11.90      -92.36    144.02 o 
 -38   8   5      569.95      949.69    150.93 o 
 -36   8   5     3445.42     3351.34    221.91 o 
 -34   8   5     2058.56     2799.28    200.88 o 
 -32   8   5        0.41       29.85     78.42 o 
 -30   8   5     5691.19     5806.11    205.48 o 
 -28   8   5     5117.03     5617.82    325.61 o 
 -26   8   5       87.46       55.98     71.75 o 
 -24   8   5     7035.45     6471.14    197.58 o 
 -22   8   5     9940.65     9451.47    227.24 o 
 -20   8   5     3235.50     2828.13    140.32 o 
 -18   8   5     5319.21     5174.92    163.02 o 
 -16   8   5    23982.37    23525.11    362.50 o 
 -14   8   5     5566.86     5731.01    143.41 o 
 -12   8   5     1217.39     1542.55     73.35 o 
 -10   8   5    25790.17    25362.70    330.51 o 
  -8   8   5    17512.89    16183.96    243.41 o 
  -6   8   5       31.69      -29.47     41.57 o 
  -4   8   5     5832.93     5609.82    151.68 o 
  -2   8   5    19837.17    19174.54    306.03 o 
   0   8   5     7343.91     6833.71    169.37 o 
   2   8   5    19638.59    19023.56    311.14 o 
   4   8   5    26705.61    24745.86    340.16 o 
   6   8   5    14687.74    13246.48    233.72 o 
   8   8   5       31.49       60.31     50.39 o 
  10   8   5    19618.81    19776.86    305.53 o 
  12   8   5    21525.42    21113.53    321.32 o 
  14   8   5      701.41      736.20     93.81 o 
  16   8   5     6608.98     6639.53    201.24 o 
  18   8   5     7147.74     6749.18    233.37 o 
  20   8   5      648.56      376.11     90.54 o 
  22   8   5     2026.09     2037.35    194.10 o 
  24   8   5     3557.63     2922.53    229.21 o 
  26   8   5      649.42      361.96    127.54 o 
  28   8   5       11.44      192.84    141.51 o 
  30   8   5     2324.09     2558.71    425.51 o 
  32   8   5     1120.99     1164.84    331.68 o 
 -39   9   5     1930.84     2169.52    227.31 o 
 -37   9   5     2086.62     2169.45    262.09 o 
 -35   9   5     2274.61     2078.78    183.81 o 
 -33   9   5     4462.32     4106.12    234.26 o 
 -31   9   5     1587.26     1744.88    142.91 o 
 -29   9   5     3675.23     4079.03    193.51 o 
 -27   9   5     9835.08    10035.16    298.13 o 
 -25   9   5     4245.14     4664.77    188.36 o 
 -23   9   5    11555.85    11429.26    285.11 o 
 -21   9   5     9159.33     8852.02    223.38 o 
 -19   9   5     5635.85     5592.49    222.66 o 
 -17   9   5    16216.46    15719.71    338.34 o 
 -15   9   5     9805.92     9264.49    232.99 o 
 -13   9   5     5323.27     6544.42    180.02 o 
 -11   9   5    21322.57    21259.24    343.09 o 
  -9   9   5    10990.80    11700.21    206.78 o 
  -7   9   5       60.44       91.98     50.14 o 
  -5   9   5     7618.88     7625.08    182.32 o 
  -3   9   5     5251.04     5854.85    267.34 o 
  -1   9   5     3204.77     2978.45    131.33 o 
   1   9   5     7986.76     8225.64    221.95 o 
   3   9   5     1295.39     1250.58    126.85 o 
   5   9   5     1010.54     1314.56     92.15 o 
   7   9   5     4043.40     4127.03    139.47 o 
   9   9   5     9200.42     9497.91    205.76 o 
  11   9   5     9034.36     9077.62    203.43 o 
  13   9   5     1076.99     1328.11    111.96 o 
  15   9   5      838.88      999.96    107.96 o 
  17   9   5     2661.37     2836.50    160.91 o 
  19   9   5      976.40      940.34    110.71 o 
  21   9   5     7234.46     7411.04    258.25 o 
  23   9   5     2767.73     2916.87    196.32 o 
  25   9   5     1362.30     1426.15    162.63 o 
  27   9   5     3470.86     2983.89    317.56 o 
  29   9   5     2415.81     2049.14    389.38 o 
  31   9   5     1384.23     1018.91    324.79 o 
 -36  10   5      962.04      835.32    197.00 o 
 -34  10   5      166.47      404.66    120.86 o 
 -32  10   5        0.73      -16.41    100.27 o 
 -30  10   5     1422.60     1402.39    152.86 o 
 -28  10   5      204.71      418.12    110.06 o 
 -26  10   5      153.13       99.22    117.56 o 
 -24  10   5      771.43      762.06    119.06 o 
 -22  10   5     6398.39     7090.72    305.03 o 
 -20  10   5     2288.61     1785.87    141.80 o 
 -18  10   5      731.01      571.00     97.78 o 
 -16  10   5     4867.07     5279.84    203.93 o 
 -14  10   5     4374.21     4639.65    162.23 o 
 -12  10   5       50.29       94.00     60.92 o 
 -10  10   5     8322.67     8452.07    205.30 o 
  -8  10   5    22775.72    23380.49    331.42 o 
  -6  10   5     4333.10     4286.61    151.39 o 
  -4  10   5    13759.81    14062.11    270.07 o 
  -2  10   5    20887.22    20440.12    386.33 o 
   0  10   5     4695.85     5287.04    179.15 o 
   2  10   5    13670.70    12599.75    290.98 o 
   4  10   5    18840.97    18221.86    326.13 o 
   6  10   5     5003.13     4246.01    148.99 o 
   8  10   5      959.03     1194.85     94.03 o 
  10  10   5     4715.45     4838.62    162.61 o 
  12  10   5     3554.15     3354.90    169.68 o 
  14  10   5        2.58       38.82     68.57 o 
  16  10   5     3141.73     3070.68    168.28 o 
  18  10   5     7233.15     6615.19    222.91 o 
  20  10   5       79.78       -0.50     77.35 o 
  22  10   5     1385.23     1608.29    157.14 o 
  24  10   5     3104.73     3011.45    208.43 o 
  26  10   5      100.45       81.81    158.45 o 
  28  10   5      153.48      344.24    256.17 o 
  30  10   5      424.87      203.55    255.43 o 
 -35  11   5     1568.89     1357.53    371.40 o 
 -33  11   5     5181.17     5845.83    616.26 o 
 -31  11   5      408.56      707.33    229.67 o 
 -29  11   5     2593.93     2813.32    238.36 o 
 -27  11   5    10379.81    10781.84    395.04 o 
 -25  11   5       45.24       63.08     90.18 o 
 -23  11   5    10384.98    10639.09    314.23 o 
 -21  11   5    10800.78    11083.85    308.14 o 
 -19  11   5       13.91      137.34     85.76 o 
 -17  11   5     9154.54    10055.98    295.77 o 
 -15  11   5    15010.52    15256.44    345.56 o 
 -13  11   5      475.20      568.31     80.69 o 
 -11  11   5    12061.58    12332.28    259.32 o 
  -9  11   5     6827.39     7264.18    197.25 o 
  -7  11   5      922.77      661.55     84.15 o 
  -5  11   5    16236.12    15534.81    299.57 o 
  -3  11   5     1381.59     1240.93    103.70 o 
  -1  11   5     1507.88     1452.58    111.69 o 
   1  11   5    10740.73    10525.43    357.80 o 
   3  11   5      117.91        9.11     64.04 o 
   5  11   5      448.87      462.87     82.28 o 
   7  11   5      470.36      638.79     95.77 o 
   9  11   5      876.50     1212.05    101.69 o 
  11  11   5      707.70      886.40     95.51 o 
  13  11   5      424.64      591.14    115.59 o 
  15  11   5     6261.32     6435.71    258.71 o 
  17  11   5      508.80      742.85    107.77 o 
  19  11   5      410.35      331.22    102.23 o 
  21  11   5     5307.46     5581.67    293.07 o 
  23  11   5     1477.34     1757.77    253.58 o 
  25  11   5      710.31      718.91    288.83 o 
  27  11   5     3965.87     4322.93    532.73 o 
 -32  12   5        0.62       -0.94    249.75 o 
 -30  12   5      577.80      565.68    182.59 o 
 -28  12   5      499.18      603.85    149.78 o 
 -26  12   5      110.80     -112.69    104.31 o 
 -24  12   5      469.13      361.41    139.90 o 
 -22  12   5      296.85      609.23    140.29 o 
 -20  12   5      223.08       32.96    101.68 o 
 -18  12   5     1008.00      881.31    166.25 o 
 -16  12   5     1809.54     2092.30    257.06 o 
 -14  12   5      440.15      570.78    129.78 o 
 -12  12   5      719.29      674.22    171.80 o 
 -10  12   5     1760.26     1638.07    173.60 o 
  -8  12   5     1021.10     1112.64    105.79 o 
  -6  12   5       16.92       84.83     75.20 o 
  -4  12   5     1856.93     1546.87    133.14 o 
  -2  12   5     3871.04     3524.67    160.83 o 
   0  12   5     1337.68     1426.32    118.19 o 
   2  12   5      404.90      150.94     77.03 o 
   4  12   5      356.45      329.34     83.56 o 
   6  12   5       94.81       23.47     76.69 o 
   8  12   5      678.10      728.24    102.83 o 
  10  12   5     1041.72      967.31    124.05 o 
  12  12   5     2908.73     2938.44    195.43 o 
  14  12   5       14.37      -25.44     74.15 o 
  16  12   5      415.89      485.11    109.14 o 
  18  12   5     1267.52     1235.52    130.76 o 
  20  12   5      130.35      272.46    183.19 o 
  22  12   5      229.45      365.89    152.90 o 
  24  12   5      391.03      357.43    252.25 o 
  26  12   5        2.11     -242.10    201.05 o 
 -31  13   5      111.16      384.15    281.16 o 
 -29  13   5     1710.85     1610.88    247.73 o 
 -27  13   5     5166.92     6247.27    407.37 o 
 -25  13   5      143.48      327.85    136.69 o 
 -23  13   5     4441.24     4433.04    294.35 o 
 -21  13   5     7361.95     7613.25    328.79 o 
 -19  13   5       11.84      -63.80    106.68 o 
 -17  13   5     9996.41    11055.37    423.05 o 
 -15  13   5     7139.32     7711.90    321.18 o 
 -13  13   5      427.39      396.70    124.49 o 
 -11  13   5    10448.70    11113.20    377.11 o 
  -9  13   5     3623.89     3873.22    256.85 o 
  -7  13   5     1313.77     1005.55    151.28 o 
  -5  13   5     9987.50    10093.18    346.73 o 
  -3  13   5       24.14      -22.75    108.11 o 
  -1  13   5      463.63      269.81    113.47 o 
   1  13   5    16600.74    15728.19    371.64 o 
   3  13   5        3.21       -0.20     79.49 o 
   5  13   5     2849.95     3426.92    203.68 o 
   7  13   5     1353.60     1527.36    144.65 o 
   9  13   5     6311.47     5904.78    213.12 o 
  11  13   5      232.29      208.78     97.84 o 
  13  13   5     1612.31     1722.52    179.01 o 
  15  13   5     3768.94     3988.63    234.58 o 
  17  13   5      559.06      660.50    157.77 o 
  19  13   5      228.09      281.96    144.43 o 
  21  13   5     6585.73     7411.48    554.42 o 
  23  13   5      371.77      227.18    235.43 o 
 -28  14   5       34.27      139.04    193.73 o 
 -26  14   5      139.45       25.97    162.61 o 
 -24  14   5       15.90      -70.29    156.27 o 
 -22  14   5      192.45      484.46    153.46 o 
 -20  14   5      473.83      624.45    151.01 o 
 -18  14   5      236.66      302.65    130.38 o 
 -16  14   5      128.99      214.20    197.81 o 
 -14  14   5     1136.29     1214.94    177.63 o 
 -12  14   5       35.13      151.97    111.76 o 
 -10  14   5      169.33      247.16    121.56 o 
  -8  14   5        2.20        9.45    102.39 o 
  -6  14   5      730.69      724.73    145.02 o 
  -4  14   5       16.86      -20.04    101.75 o 
  -2  14   5       51.06       73.91    105.99 o 
   0  14   5      368.96      569.22    138.75 o 
   2  14   5        1.97     -127.18     94.08 o 
   4  14   5       48.05      120.77    109.33 o 
   6  14   5      255.56      272.83    221.33 o 
   8  14   5       42.00      -38.09     89.12 o 
  10  14   5      121.13      -49.05    103.17 o 
  12  14   5      504.78      528.09    286.87 o 
  14  14   5        2.25      -52.01    195.66 o 
  16  14   5      167.31      243.71    178.17 o 
  18  14   5      306.96      430.69    289.60 o 
  20  14   5        0.34      467.35    290.17 o 
 -23  15   5     1789.04     2280.71    395.07 o 
 -21  15   5     5219.96     5586.88    432.10 o 
 -19  15   5      399.28      852.09    218.40 o 
 -17  15   5     3558.01     4838.02    321.47 o 
 -15  15   5     4731.86     4606.28    306.87 o 
 -13  15   5      269.17      181.49    127.85 o 
 -11  15   5     8662.69     9464.98    371.59 o 
  -9  15   5      440.59      476.59    140.65 o 
  -7  15   5      780.31      702.23    150.77 o 
  -5  15   5     8894.63     9571.54    986.13 o 
  -3  15   5      361.51      283.22    129.40 o 
  -1  15   5     1809.01     1837.79    199.48 o 
   1  15   5     3515.82     4067.10    306.17 o 
   3  15   5       77.61       96.71    178.48 o 
   5  15   5      934.15      813.32    163.04 o 
   7  15   5     4682.17     5080.37    308.11 o 
   9  15   5     1760.10     1715.49    199.76 o 
  11  15   5      379.38      475.93    190.67 o 
  13  15   5      945.79     1539.39    260.54 o 
  15  15   5     4775.56     4691.15    603.30 o 
  17  15   5       53.98       11.51    255.97 o 
 -18  16   5      336.90      275.63    189.81 o 
 -16  16   5        6.20     -153.41    149.28 o 
 -14  16   5      978.51     1295.06    245.13 o 
 -12  16   5       36.48      301.23    272.41 o 
 -10  16   5       34.29       33.77    198.93 o 
  -8  16   5       15.90      -26.64    135.28 o 
  -6  16   5      111.96       85.07    121.39 o 
  -4  16   5       27.78     -141.12    109.26 o 
  -2  16   5       50.80       14.27    159.08 o 
   0  16   5       24.95      263.51    158.89 o 
   2  16   5       24.27        9.37    116.91 o 
   4  16   5      240.27      301.37    135.54 o 
   6  16   5      132.69      307.43    134.33 o 
   8  16   5      444.81      835.69    319.98 o 
  10  16   5     1138.59     1701.52    407.15 o 
  12  16   5       56.66     -157.85    242.46 o 
 -11  17   5     4098.65     4505.58    398.10 o 
  -9  17   5      356.47      285.89    243.76 o 
  -7  17   5       70.12       45.51    162.59 o 
  -5  17   5     2579.52     2666.24    317.60 o 
  -3  17   5        3.12      -96.38    214.32 o 
  -1  17   5       35.83      129.93    158.81 o 
   1  17   5     4350.23     4475.51    850.43 o 
   3  17   5      772.64     1032.02    324.32 o 
   5  17   5      283.10      263.57    176.53 o 
 -44   0   6        2.51      425.95    255.17 o 
 -42   0   6     1620.92     1341.23    320.34 o 
 -40   0   6        9.27     -296.92    182.42 o 
 -38   0   6      158.72      347.83    218.38 o 
 -36   0   6     1170.27     1221.79    299.25 o 
 -34   0   6       18.73       75.59    182.75 o 
 -32   0   6     4744.58     3948.77    307.74 o 
 -30   0   6      187.04      -60.64    101.60 o 
 -28   0   6     5638.17     6360.45    349.05 o 
 -26   0   6      533.51      349.76    104.16 o 
 -24   0   6     1129.07      997.45    126.15 o 
 -22   0   6    67801.53    70988.78   1351.71 o 
 -20   0   6      641.02      498.60    110.23 o 
 -18   0   6      494.96       20.88    119.71 o 
 -16   0   6    63501.82    67494.86   1140.60 o 
 -14   0   6    10104.58    11448.81    291.43 o 
 -12   0   6    14459.24    13762.67    252.81 o 
 -10   0   6   243005.88   250956.25   2739.76 o 
  -8   0   6     4956.57     4497.38     96.25 o 
  -6   0   6   134307.41   133683.19   1499.03 o 
  -4   0   6   245086.47   256129.41   3943.45 o 
  -2   0   6     3182.32     4182.83    121.47 o 
   0   0   6   221307.25   214877.88   2727.76 o 
   2   0   6    96479.27   100522.68   1328.13 o 
   4   0   6     6647.54     7565.85    198.72 o 
   6   0   6   174409.80   173798.58   2240.88 o 
   8   0   6    65316.09    66227.01   1181.02 o 
  10   0   6    13633.12    11272.74    337.87 o 
  12   0   6   147675.13   137973.27   2305.80 o 
  14   0   6     8328.75     8442.72    309.71 o 
  16   0   6     1356.89      880.51    139.95 o 
  18   0   6   117667.59   113787.35   2018.91 o 
  20   0   6     1470.10     1342.90    178.40 o 
  22   0   6     8089.29     6805.20    336.40 o 
  24   0   6    36148.90    38070.35   1320.24 o 
  26   0   6     1153.44     1244.19    194.31 o 
  28   0   6     4350.50     4635.60    643.27 o 
  30   0   6     9724.64    11539.74    500.35 o 
  32   0   6      364.74      423.87    177.36 o 
  34   0   6      974.63     1004.91    214.01 o 
  36   0   6     2946.52     4656.58    584.49 o 
 -45   1   6       54.55      114.67    169.41 o 
 -43   1   6      140.77      280.67    174.36 o 
 -41   1   6        1.95      -79.26    146.15 o 
 -39   1   6      215.78       60.37    114.62 o 
 -37   1   6       25.66     -144.42     91.47 o 
 -35   1   6      180.47       65.55    120.17 o 
 -33   1   6       36.27      -40.08    103.39 o 
 -31   1   6     4042.89     3546.00    210.06 o 
 -29   1   6     5065.04     5053.66    298.68 o 
 -27   1   6       31.93      -86.96     62.08 o 
 -25   1   6      107.11      101.84     64.97 o 
 -23   1   6      190.17      200.07     60.32 o 
 -21   1   6        1.88       12.51     50.91 o 
 -19   1   6     3406.17     3515.53    116.25 o 
 -17   1   6      369.93      319.92     45.09 o 
 -15   1   6     8764.45     8950.46    218.97 o 
 -13   1   6     6882.00     6974.85    116.62 o 
 -11   1   6     5188.17     4884.86    100.27 o 
  -9   1   6     4382.45     4490.37     80.40 o 
  -7   1   6     8722.58     9764.64    124.46 o 
  -5   1   6    21127.71    20629.11    237.75 o 
  -3   1   6      508.25      481.82     40.23 o 
  -1   1   6    14525.32    14761.75    204.36 o 
   1   1   6     6548.98     6529.60    123.47 o 
   3   1   6      512.02      222.93     35.15 o 
   5   1   6       65.42       -9.63     27.54 o 
   7   1   6     1679.94     1929.38     78.22 o 
   9   1   6     5150.77     5195.44    150.65 o 
  11   1   6       67.38       -3.08     34.24 o 
  13   1   6     1871.67     1947.11    175.76 o 
  15   1   6      280.53      223.44     65.59 o 
  17   1   6      199.98      198.43     70.42 o 
  19   1   6        2.89     -124.63     62.32 o 
  21   1   6       24.54       36.39     69.23 o 
  23   1   6      190.42      181.53    145.95 o 
  25   1   6       32.27      -11.52     84.36 o 
  27   1   6       48.01      -38.80     85.07 o 
  29   1   6      258.34      238.90    106.95 o 
  31   1   6       24.57       65.46     99.88 o 
  33   1   6      167.51      222.15    116.54 o 
  35   1   6       21.84     -122.56    123.20 o 
 -44   2   6      353.40      509.68    339.66 o 
 -42   2   6     1863.10     2531.13    356.39 o 
 -40   2   6      259.25      614.47    183.64 o 
 -38   2   6      574.17      565.34    137.18 o 
 -36   2   6     3426.93     3678.83    207.40 o 
 -34   2   6     1625.78     1905.52    150.00 o 
 -32   2   6      611.41      448.17     99.16 o 
 -30   2   6     2285.17     2559.83    159.70 o 
 -28   2   6    36602.49    39427.61    596.45 o 
 -26   2   6      156.32      144.61     64.18 o 
 -24   2   6        2.13       59.94     74.34 o 
 -22   2   6    25429.16    26374.24    361.13 o 
 -20   2   6      824.47      642.05     86.75 o 
 -18   2   6    10306.61     9739.28    270.46 o 
 -16   2   6    89999.13    99327.34   1034.48 o 
 -14   2   6     6666.97     6523.31    101.08 o 
 -12   2   6    42525.14    42939.98    428.60 o 
 -10   2   6   143062.86   148610.97   1248.66 o 
  -8   2   6     2752.56     3266.94     61.57 o 
  -6   2   6   113662.57   115760.38    986.65 o 
  -4   2   6   139834.95   148431.16   1356.19 o 
  -2   2   6     6948.85     8343.29    130.10 o 
   0   2   6   181847.06   181754.28   1898.45 o 
   2   2   6    39340.70    40962.77    424.14 o 
   4   2   6     8997.82    10411.92    208.46 o 
   6   2   6   220007.20   222179.11   2212.92 o 
   8   2   6    66060.75    70206.03    775.97 o 
  10   2   6    14959.89    13537.99    226.80 o 
  12   2   6   153780.63   148214.92   2712.76 o 
  14   2   6    39057.82    40695.66    606.36 o 
  16   2   6    15977.71    15079.47    321.84 o 
  18   2   6    33233.66    32974.24    548.44 o 
  20   2   6     1129.26     1412.27    132.96 o 
  22   2   6     6934.76     6648.87    236.77 o 
  24   2   6    30198.26    28685.34    542.01 o 
  26   2   6      953.35     1016.58    133.31 o 
  28   2   6     3938.33     3596.74    298.54 o 
  30   2   6     7723.50     8381.92    305.38 o 
  32   2   6        0.41     -106.53     94.51 o 
  34   2   6     1237.37     1286.16    191.55 o 
  36   2   6      334.79      374.14    197.24 o 
 -43   3   6       18.03       34.53    149.43 o 
 -41   3   6        1.50      -47.89    162.50 o 
 -39   3   6      754.15      853.83    133.02 o 
 -37   3   6      799.22      752.59    123.73 o 
 -35   3   6       28.80      -83.20     85.98 o 
 -33   3   6      438.01      516.57    105.89 o 
 -31   3   6      282.81      224.94     87.36 o 
 -29   3   6      440.43      296.27     87.25 o 
 -27   3   6       91.23     -131.22     65.61 o 
 -25   3   6      777.95      706.79     75.25 o 
 -23   3   6     4133.37     3733.32    128.35 o 
 -21   3   6     2797.61     2808.75    130.84 o 
 -19   3   6     3509.17     3257.39    140.73 o 
 -17   3   6     8671.39     8578.05    125.70 o 
 -15   3   6       51.03      135.77     54.53 o 
 -13   3   6     2552.24     1848.51     85.46 o 
 -11   3   6      126.50      143.37     36.27 o 
  -9   3   6       56.23        8.73     30.62 o 
  -7   3   6      498.41      429.88     34.28 o 
  -5   3   6    43027.78    43741.50    385.53 o 
  -3   3   6     6856.05     6550.67    105.05 o 
  -1   3   6     4489.79     4255.00     82.99 o 
   1   3   6    23395.24    23216.47    459.23 o 
   3   3   6    26605.26    23062.46    286.22 o 
   5   3   6       16.29       25.30     29.43 o 
   7   3   6    21157.49    24170.95    288.29 o 
   9   3   6     6486.91     5555.44    139.05 o 
  11   3   6      978.55      812.91     77.94 o 
  13   3   6     9426.47    10380.37    210.47 o 
  15   3   6     3800.09     3292.60    157.96 o 
  17   3   6     1284.35     1056.16    109.92 o 
  19   3   6     6468.21     6530.29    220.38 o 
  21   3   6     3946.83     3616.64    195.58 o 
  23   3   6     1189.83     1142.97    129.63 o 
  25   3   6      320.31      347.30     99.70 o 
  27   3   6      686.53      903.01    135.29 o 
  29   3   6      661.89      530.95    123.17 o 
  31   3   6       17.55      -45.66    120.45 o 
  33   3   6      359.50      546.59    156.14 o 
  35   3   6       28.93       24.43    158.81 o 
 -44   4   6      159.21      179.96    289.77 o 
 -42   4   6     1109.46     1501.92    247.18 o 
 -40   4   6      190.44      515.18    158.22 o 
 -38   4   6      221.26      450.09    117.34 o 
 -36   4   6      507.14      531.07    112.53 o 
 -34   4   6      654.99      733.30    140.00 o 
 -32   4   6     1319.82     1094.59    164.18 o 
 -30   4   6     2438.03     2868.15    188.91 o 
 -28   4   6     3785.14     3750.62    167.57 o 
 -26   4   6      136.62      132.18     66.51 o 
 -24   4   6      621.17      527.50     75.27 o 
 -22   4   6    25662.53    27481.27    517.91 o 
 -20   4   6      171.81      275.41     41.18 o 
 -18   4   6     4094.92     3877.30    186.54 o 
 -16   4   6    15845.60    14630.25    243.20 o 
 -14   4   6     2914.80     3358.96     99.08 o 
 -12   4   6   198632.80   202934.02   1854.47 o 
 -10   4   6    62350.34    66123.33    663.67 o 
  -8   4   6     2266.87     2425.15     82.27 o 
  -6   4   6    68682.94    68599.12    669.68 o 
  -4   4   6    87437.77    90589.41    878.66 o 
  -2   4   6    10283.83    10606.98    165.46 o 
   0   4   6   121656.52   120972.14   1149.31 o 
   2   4   6    97138.27   100326.09    889.40 o 
   4   4   6    29254.21    30066.13    374.02 o 
   6   4   6    70691.26    65963.16    666.03 o 
   8   4   6    20913.17    22012.18    278.67 o 
  10   4   6     9457.48     9141.10    169.51 o 
  12   4   6    94063.77    91214.51   1014.61 o 
  14   4   6    24433.56    24499.95    373.96 o 
  16   4   6     5500.79     4437.57    184.57 o 
  18   4   6    33769.85    33240.58    557.65 o 
  20   4   6    14614.64    14256.45    337.89 o 
  22   4   6    10020.33     9013.33    275.66 o 
  24   4   6    19068.71    18606.73    469.86 o 
  26   4   6     1804.58     1807.06    222.92 o 
  28   4   6     2619.58     2504.09    191.97 o 
  30   4   6     4741.52     5171.32    273.42 o 
  32   4   6      359.19      361.83    120.22 o 
  34   4   6       57.74      186.54    134.66 o 
 -43   5   6        3.24      -44.40    145.32 o 
 -41   5   6      323.73      363.63    163.22 o 
 -39   5   6     2251.63     2620.18    198.53 o 
 -37   5   6      493.04      539.33    120.45 o 
 -35   5   6        1.07      -22.03     90.47 o 
 -33   5   6     3279.05     3216.59    193.40 o 
 -31   5   6     6331.39     5965.87    197.98 o 
 -29   5   6      840.97      624.63     91.64 o 
 -27   5   6     9733.98    10605.43    244.14 o 
 -25   5   6     4549.56     4106.10    194.29 o 
 -23   5   6     7279.98     6387.21    177.26 o 
 -21   5   6     1299.91     1370.98     99.02 o 
 -19   5   6    11874.58    12215.61    233.14 o 
 -17   5   6     6414.83     5806.23    151.73 o 
 -15   5   6     3647.13     4038.14    118.02 o 
 -13   5   6     9274.69     8287.19    155.48 o 
 -11   5   6   142111.27   140438.38   1318.30 o 
  -9   5   6     2857.57     2418.87    101.52 o 
  -7   5   6     6301.71     7421.90    124.34 o 
  -5   5   6    38047.79    38105.98    463.07 o 
  -3   5   6     5458.49     3785.48     98.68 o 
  -1   5   6     1408.03     1434.41     72.28 o 
   1   5   6    10457.94     9566.29    191.11 o 
   3   5   6    24747.03    23345.62    267.59 o 
   5   5   6       46.74       70.05     32.49 o 
   7   5   6    32963.48    36658.76    455.58 o 
   9   5   6    10789.94    10344.50    177.22 o 
  11   5   6     1596.92     1145.00     85.38 o 
  13   5   6     5065.95     5583.41    273.98 o 
  15   5   6     8431.91     8225.21    204.22 o 
  17   5   6     2880.71     2495.39    158.44 o 
  19   5   6      320.91      712.94    128.22 o 
  21   5   6     4266.22     4400.16    216.45 o 
  23   5   6     3554.60     3266.69    200.08 o 
  25   5   6      256.17      279.08     99.64 o 
  27   5   6     1181.49     1629.22    165.74 o 
  29   5   6     3115.53     3066.79    231.11 o 
  31   5   6       17.16       49.89    102.41 o 
  33   5   6      225.89      342.46    141.17 o 
  35   5   6      513.29      627.29    207.14 o 
 -42   6   6      464.46      395.67    198.23 o 
 -40   6   6       52.54       97.02    109.23 o 
 -38   6   6       38.87      159.42    104.41 o 
 -36   6   6     1523.66     1627.75    156.78 o 
 -34   6   6       89.61      189.21     90.24 o 
 -32   6   6        3.31       69.92     78.50 o 
 -30   6   6      650.09      566.42     94.74 o 
 -28   6   6      732.63      779.16     98.48 o 
 -26   6   6      914.11      705.73     91.80 o 
 -24   6   6     1043.23      880.65     94.62 o 
 -22   6   6     3766.31     4236.91    156.23 o 
 -20   6   6       43.30       18.03     54.50 o 
 -18   6   6     7437.77     7082.94    176.03 o 
 -16   6   6    31499.50    32309.19    398.31 o 
 -14   6   6    13708.96    12444.55    204.71 o 
 -12   6   6    17816.52    16431.99    238.60 o 
 -10   6   6    32748.77    34873.07    306.10 o 
  -8   6   6     6455.53     6041.24    114.99 o 
  -6   6   6    56429.87    57266.93    660.32 o 
  -4   6   6    39875.81    40214.18    497.73 o 
  -2   6   6    30195.53    30563.35    370.29 o 
   0   6   6    45208.54    48851.04    590.42 o 
   2   6   6    61488.84    60895.95    710.60 o 
   4   6   6     8301.18     8505.74    167.61 o 
   6   6   6    80671.28    77266.15    727.90 o 
   8   6   6    32366.95    32774.06    366.73 o 
  10   6   6    33412.71    33669.91    444.84 o 
  12   6   6    38740.65    36858.22    501.96 o 
  14   6   6    13209.02    12873.44    282.72 o 
  16   6   6    29829.97    29270.68    446.81 o 
  18   6   6    20341.44    20269.46    410.72 o 
  20   6   6     2079.68     2196.55    159.26 o 
  22   6   6     6276.54     5878.20    269.57 o 
  24   6   6     8961.91     9151.26    293.48 o 
  26   6   6     1603.71     1827.00    167.23 o 
  28   6   6     3330.99     3084.55    252.24 o 
  30   6   6     2530.91     2711.27    245.51 o 
  32   6   6      195.13      -54.35    142.09 o 
  34   6   6      724.89      948.69    226.92 o 
 -41   7   6      285.34      362.71    148.42 o 
 -39   7   6      558.21      509.90    146.78 o 
 -37   7   6      315.70      330.81    125.59 o 
 -35   7   6      268.48      106.03     88.76 o 
 -33   7   6      794.31      799.66    109.41 o 
 -31   7   6     1074.84     1186.71    120.73 o 
 -29   7   6     2928.96     2625.48    153.50 o 
 -27   7   6     5391.20     5737.97    222.91 o 
 -25   7   6     6651.89     6754.72    198.66 o 
 -23   7   6     7132.59     7031.44    194.66 o 
 -21   7   6     3357.41     3693.77    152.47 o 
 -19   7   6     5573.55     5509.71    196.25 o 
 -17   7   6    15715.05    15319.63    272.67 o 
 -15   7   6        6.61      -55.45     40.63 o 
 -13   7   6    14500.42    15331.96    237.51 o 
 -11   7   6    23762.88    22578.44    266.54 o 
  -9   7   6      446.33      419.64     46.66 o 
  -7   7   6     9507.40     8577.97    180.58 o 
  -5   7   6    42994.27    42409.14    529.99 o 
  -3   7   6     6981.70     5808.70    149.96 o 
  -1   7   6     6874.00     6516.45    147.78 o 
   1   7   6    51816.72    52814.37    645.76 o 
   3   7   6     5850.09     4606.32    127.53 o 
   5   7   6       57.88      -15.40     42.97 o 
   7   7   6    17304.46    17300.10    269.60 o 
   9   7   6     8241.07     7116.10    217.26 o 
  11   7   6      702.05      382.74     72.18 o 
  13   7   6    13867.57    13966.23    321.18 o 
  15   7   6    13800.11    12453.74    306.20 o 
  17   7   6     3491.21     3433.17    190.69 o 
  19   7   6      608.92      852.60    135.63 o 
  21   7   6     4380.76     4525.40    295.15 o 
  23   7   6     3374.98     3036.36    232.08 o 
  25   7   6     1133.83     1268.37    169.61 o 
  27   7   6     1857.06     2154.45    216.95 o 
  29   7   6      564.68      788.92    158.90 o 
  31   7   6       30.44      -92.63    136.54 o 
  33   7   6      946.62     1524.28    377.48 o 
 -40   8   6      206.77      239.88    139.85 o 
 -38   8   6        1.66       43.39    112.11 o 
 -36   8   6      120.84      -20.57    105.68 o 
 -34   8   6     1355.45     1232.76    130.65 o 
 -32   8   6       42.83      167.46     85.70 o 
 -30   8   6      332.25      202.74     86.26 o 
 -28   8   6       62.30        5.94     76.76 o 
 -26   8   6      458.95      153.47     73.86 o 
 -24   8   6       44.10     -111.53     61.38 o 
 -22   8   6      411.47      534.73     84.42 o 
 -20   8   6     7238.04     6535.50    184.48 o 
 -18   8   6     9399.25     9237.07    213.69 o 
 -16   8   6     2661.86     2878.76    122.01 o 
 -14   8   6    14224.01    13590.14    262.50 o 
 -12   8   6    16329.63    15082.13    273.18 o 
 -10   8   6     9642.71     9338.87    230.41 o 
  -8   8   6    21664.61    20023.78    418.67 o 
  -6   8   6    20083.57    19194.98    307.24 o 
  -4   8   6    26055.79    24787.97    367.10 o 
  -2   8   6    24306.12    22685.93    348.34 o 
   0   8   6    39159.50    38994.01    471.67 o 
   2   8   6    35409.43    34270.69    703.45 o 
   4   8   6    30017.03    28721.78    383.34 o 
   6   8   6    27692.23    26461.92    366.82 o 
   8   8   6    13202.64    12646.29    234.87 o 
  10   8   6    10272.98    10660.88    216.52 o 
  12   8   6    16559.63    16488.40    458.73 o 
  14   8   6    24918.14    24682.73    417.51 o 
  16   8   6     8064.90     8133.24    256.47 o 
  18   8   6     8761.94     7662.06    226.46 o 
  20   8   6    10260.46    10765.22    309.92 o 
  22   8   6     7789.59     8208.82    327.09 o 
  24   8   6     2573.57     2481.30    219.37 o 
  26   8   6     3353.35     3504.21    263.69 o 
  28   8   6     1720.72     1389.26    187.13 o 
  30   8   6      515.63     1088.61    335.22 o 
  32   8   6      532.36      440.46    278.73 o 
 -39   9   6      137.58      478.34    152.12 o 
 -37   9   6      395.66      576.55    150.30 o 
 -35   9   6      551.40      479.22    125.39 o 
 -33   9   6     1064.73     1022.68    124.27 o 
 -31   9   6     1570.48     2054.47    180.23 o 
 -29   9   6     2739.74     2678.70    163.03 o 
 -27   9   6     3089.47     2990.89    166.52 o 
 -25   9   6     3473.59     4421.87    188.16 o 
 -23   9   6     3941.66     4133.38    169.95 o 
 -21   9   6     1017.25      946.85    119.86 o 
 -19   9   6     3983.35     4337.32    194.22 o 
 -17   9   6     9708.57    10054.39    263.88 o 
 -15   9   6      429.82      387.69     73.32 o 
 -13   9   6     1414.26     1851.94    117.03 o 
 -11   9   6    14946.99    15745.19    289.81 o 
  -9   9   6      169.94      241.09     63.02 o 
  -7   9   6     1588.59     1777.71    108.74 o 
  -5   9   6    22921.68    22158.02    351.23 o 
  -3   9   6     1737.84     1619.88    105.93 o 
  -1   9   6      425.19      379.04     70.61 o 
   1   9   6     6654.74     6809.81    182.88 o 
   3   9   6     7107.20     6287.60    162.62 o 
   5   9   6      620.47      645.63     74.75 o 
   7   9   6    22310.57    22181.57    430.11 o 
   9   9   6    11514.88    10715.35    223.71 o 
  11   9   6     1121.15     1018.65    103.19 o 
  13   9   6     1944.84     2222.15    142.16 o 
  15   9   6     4683.25     4359.28    190.74 o 
  17   9   6     2851.95     2415.99    153.74 o 
  19   9   6     1254.12     1239.61    124.95 o 
  21   9   6     2017.92     1883.65    230.46 o 
  23   9   6     1883.33     1795.20    167.09 o 
  25   9   6       43.99       39.36     91.54 o 
  27   9   6     1031.64     1140.99    169.93 o 
  29   9   6     1919.14     1147.58    342.04 o 
 -36  10   6      148.28       39.81    165.49 o 
 -34  10   6        3.41       21.54    125.85 o 
 -32  10   6       78.52      312.11    111.86 o 
 -30  10   6       59.09       70.83    101.02 o 
 -28  10   6        2.26      -17.02     99.48 o 
 -26  10   6      357.65      174.05     92.08 o 
 -24  10   6     4786.62     4424.16    219.17 o 
 -22  10   6      190.15      230.17    104.39 o 
 -20  10   6     3272.27     2830.65    236.81 o 
 -18  10   6     3950.44     3569.20    191.89 o 
 -16  10   6      798.16      843.24     93.19 o 
 -14  10   6    12768.64    11560.08    253.98 o 
 -12  10   6     7618.75     7426.53    199.84 o 
 -10  10   6     3560.93     3898.24    157.80 o 
  -8  10   6    15542.95    13282.88    266.37 o 
  -6  10   6     4220.56     3895.67    159.39 o 
  -4  10   6     2690.79     2960.29    139.85 o 
  -2  10   6    67934.28    66438.64    810.45 o 
   0  10   6    18572.62    17849.92    319.61 o 
   2  10   6     1303.13     1227.65    117.66 o 
   4  10   6    40931.16    41502.13    573.20 o 
   6  10   6     3720.48     3941.34    155.50 o 
   8  10   6    20042.82    20417.28    331.87 o 
  10  10   6    28068.97    27980.49    409.83 o 
  12  10   6     4008.83     3945.05    187.01 o 
  14  10   6     9514.63     9068.21    249.98 o 
  16  10   6    16221.52    15837.02    341.82 o 
  18  10   6     1393.15      967.84    118.26 o 
  20  10   6     5727.93     5965.07    348.55 o 
  22  10   6     3959.46     4138.23    325.00 o 
  24  10   6      323.85      396.70    113.97 o 
  26  10   6     2618.46     2704.19    425.25 o 
  28  10   6     1602.99     1705.54    370.69 o 
 -35  11   6      174.50      632.42    308.72 o 
 -33  11   6      494.13      599.00    287.89 o 
 -31  11   6       12.46      139.99    122.74 o 
 -29  11   6     2141.30     2079.16    179.36 o 
 -27  11   6      120.27       91.89     97.09 o 
 -25  11   6     1555.38     2012.00    168.79 o 
 -23  11   6     4375.39     4268.62    274.42 o 
 -21  11   6     1703.16     1561.38    146.13 o 
 -19  11   6      881.78     1007.82    123.98 o 
 -17  11   6     7248.88     7752.94    249.07 o 
 -15  11   6       64.20      -88.05     61.15 o 
 -13  11   6     1753.57     2117.34    132.91 o 
 -11  11   6     9656.43     9242.71    226.96 o 
  -9  11   6      529.08      796.69     89.21 o 
  -7  11   6      500.96      495.31     80.75 o 
  -5  11   6     8990.40     8507.63    250.08 o 
  -3  11   6      474.53      418.40     77.53 o 
  -1  11   6        5.14      -60.23     58.39 o 
   1  11   6     5089.15     5056.57    177.16 o 
   3  11   6     1279.10     1235.88    117.94 o 
   5  11   6     1818.01     1953.91    132.85 o 
   7  11   6     2436.85     2328.08    143.37 o 
   9  11   6     2316.47     1920.59    123.19 o 
  11  11   6      527.49      533.35     95.32 o 
  13  11   6     3833.12     3611.38    187.77 o 
  15  11   6     2008.52     2116.86    154.44 o 
  17  11   6      388.62      327.39     94.57 o 
  19  11   6      550.08      465.82    106.87 o 
  21  11   6      383.93      312.79    110.04 o 
  23  11   6     2178.90     2015.67    277.70 o 
  25  11   6        1.40      356.06    249.93 o 
  27  11   6      915.87      899.61    304.29 o 
 -32  12   6       31.25       47.62    222.54 o 
 -30  12   6      734.63      573.34    217.27 o 
 -28  12   6     1202.38     1192.05    177.64 o 
 -26  12   6      256.06      287.59    161.24 o 
 -24  12   6     1414.55     1039.05    166.44 o 
 -22  12   6      346.63      499.98    162.08 o 
 -20  12   6     4275.41     3599.43    399.42 o 
 -18  12   6     3004.76     2769.55    229.23 o 
 -16  12   6       51.33      151.63     89.45 o 
 -14  12   6    18318.60    17673.83    340.04 o 
 -12  12   6     2106.52     2121.66    138.60 o 
 -10  12   6       79.11       34.43     67.71 o 
  -8  12   6    26585.08    26544.21    428.37 o 
  -6  12   6     1682.82     1600.92    122.67 o 
  -4  12   6     3056.94     2748.38    254.56 o 
  -2  12   6    24390.85    22534.69    443.37 o 
   0  12   6     3048.00     3363.92    167.13 o 
   2  12   6     9778.66     8924.92    267.60 o 
   4  12   6    38555.06    38696.52    570.71 o 
   6  12   6      155.73      100.76     76.58 o 
   8  12   6     1450.37     1382.29    141.48 o 
  10  12   6    22204.29    22549.44    473.63 o 
  12  12   6      799.23      850.33    112.72 o 
  14  12   6     8144.21     7815.06    245.95 o 
  16  12   6    10360.07    10421.14    288.38 o 
  18  12   6      241.99      250.93     93.56 o 
  20  12   6     4056.06     4306.22    339.28 o 
  22  12   6     2605.70     3117.64    455.13 o 
  24  12   6      187.86      561.70    285.39 o 
 -31  13   6       41.92       81.12    159.81 o 
 -29  13   6      572.95      971.36    353.36 o 
 -27  13   6      141.04      311.88    164.62 o 
 -25  13   6       51.26      254.63    136.74 o 
 -23  13   6     1146.36     1336.72    232.30 o 
 -21  13   6      306.43       99.43    108.91 o 
 -19  13   6       54.51       63.11    114.13 o 
 -17  13   6     2261.47     2190.59    212.40 o 
 -15  13   6      173.39      302.55    118.19 o 
 -13  13   6       33.72      139.83    110.98 o 
 -11  13   6     6218.19     6505.73    291.98 o 
  -9  13   6       76.13      382.33    119.03 o 
  -7  13   6        4.50      -57.94    104.08 o 
  -5  13   6     3315.49     3503.88    242.37 o 
  -3  13   6        1.10      112.99    108.37 o 
  -1  13   6      198.71      133.11     94.28 o 
   1  13   6     1950.17     1989.53    156.92 o 
   3  13   6     1508.64     1396.54    141.21 o 
   5  13   6     1448.22     1277.60    125.30 o 
   7  13   6      605.86      527.84    101.28 o 
   9  13   6     1241.00     1186.00    150.91 o 
  11  13   6      646.25      666.61    121.40 o 
  13  13   6      327.22        3.33     96.90 o 
  15  13   6       24.60     -103.48     92.52 o 
  17  13   6      457.34      317.17    119.54 o 
  19  13   6      153.61      102.66    134.58 o 
  21  13   6      143.49       80.57    220.22 o 
 -28  14   6      953.14     1136.23    234.86 o 
 -26  14   6     1836.32     1980.04    278.69 o 
 -24  14   6      923.41      558.63    194.23 o 
 -22  14   6      970.63     1407.03    234.61 o 
 -20  14   6     3407.77     2885.78    245.21 o 
 -18  14   6      427.91      248.06    133.49 o 
 -16  14   6       54.35       13.27    112.50 o 
 -14  14   6    10299.10    10616.84    391.22 o 
 -12  14   6     1176.04      933.18    161.52 o 
 -10  14   6       64.16      285.11    125.17 o 
  -8  14   6    11454.96    11535.71    478.88 o 
  -6  14   6     1226.08     1103.67    167.06 o 
  -4  14   6     1232.36     1295.34    172.34 o 
  -2  14   6    18196.60    17544.58    655.72 o 
   0  14   6      126.18      226.36    118.15 o 
   2  14   6     4699.72     4928.14    295.70 o 
   4  14   6    10586.14    10704.58    417.96 o 
   6  14   6      523.44      495.77    121.41 o 
   8  14   6     5321.91     5038.83    305.24 o 
  10  14   6     9310.76     9971.39    515.88 o 
  12  14   6      155.95      198.11    129.93 o 
  14  14   6     4202.80     4630.90    387.99 o 
  16  14   6     5917.92     6084.34    525.80 o 
  18  14   6       15.78     -138.35    221.88 o 
 -23  15   6        2.69       22.61    160.01 o 
 -21  15   6      276.92      266.05    168.49 o 
 -19  15   6     1558.54     1479.68    256.22 o 
 -17  15   6       64.85      105.96    166.03 o 
 -15  15   6        0.27      -19.59    118.54 o 
 -13  15   6      849.25      581.83    155.30 o 
 -11  15   6        8.21      -94.06    100.16 o 
  -9  15   6       12.45      167.21    118.33 o 
  -7  15   6      440.79      317.38    160.15 o 
  -5  15   6      215.35      322.10    128.82 o 
  -3  15   6        0.63     -102.87     98.93 o 
  -1  15   6      464.89      328.67    125.57 o 
   1  15   6      340.72      143.05    139.36 o 
   3  15   6      217.69      194.33    155.17 o 
   5  15   6       32.70      163.03    125.25 o 
   7  15   6      153.04      119.73    154.39 o 
   9  15   6       33.94      -75.54    126.13 o 
  11  15   6      136.76      103.55    126.40 o 
  13  15   6        0.11       54.34    170.51 o 
  15  15   6      144.01      -35.48    255.51 o 
 -18  16   6      722.94      463.04    204.63 o 
 -16  16   6       50.71      393.49    194.45 o 
 -14  16   6     4318.14     3825.35    367.58 o 
 -12  16   6      470.87      158.44    175.12 o 
 -10  16   6        0.12     -236.04    193.07 o 
  -8  16   6     8743.45     9414.49    380.84 o 
  -6  16   6       83.21       89.56    123.77 o 
  -4  16   6      320.05      590.31    151.65 o 
  -2  16   6    10976.03    11810.33    423.54 o 
   0  16   6       64.27      221.87    162.73 o 
   2  16   6     1770.44     2202.00    338.06 o 
   4  16   6     6203.65     7042.26    343.91 o 
   6  16   6       10.72     -298.84    188.39 o 
   8  16   6     1874.91     1912.67    423.37 o 
  10  16   6     5857.63     6421.16    694.31 o 
  -9  17   6        9.72     -291.58    145.79 o 
  -7  17   6      901.05      298.20    221.95 o 
  -5  17   6       15.20      169.02    164.67 o 
  -3  17   6      487.19      483.34    200.01 o 
  -1  17   6      708.66      374.47    195.10 o 
   1  17   6      407.49      460.59    193.37 o 
 -45   1   7     1804.31     2332.65    290.85 o 
 -43   1   7      104.94       62.12    147.87 o 
 -41   1   7     2248.88     1705.93    243.92 o 
 -39   1   7     5533.91     5858.51    400.15 o 
 -37   1   7     1088.40      900.89    143.90 o 
 -35   1   7    13701.16    13228.26    636.48 o 
 -33   1   7    14437.94    14058.32    581.01 o 
 -31   1   7      756.21      959.58    123.98 o 
 -29   1   7    27513.20    25993.49    738.22 o 
 -27   1   7    14294.28    14740.62    291.58 o 
 -25   1   7     3980.05     4141.71    148.45 o 
 -23   1   7    69290.84    68462.72    856.78 o 
 -21   1   7    23822.21    24342.70    481.58 o 
 -19   1   7     8003.26     8518.95    195.74 o 
 -17   1   7   133935.55   136113.38   1391.27 o 
 -15   1   7       56.32       83.98     32.27 o 
 -13   1   7     5446.27     5397.46    105.31 o 
 -11   1   7    95995.84    94664.29    827.67 o 
  -9   1   7     8749.40     8588.16    113.81 o 
  -7   1   7    12266.63    11457.01    137.16 o 
  -5   1   7   103041.05   100344.32    944.74 o 
  -3   1   7     5876.63     5510.49    127.74 o 
  -1   1   7    22346.88    18507.96    251.33 o 
   1   1   7    70512.79    73485.25    787.55 o 
   3   1   7    12522.16    11684.85    189.55 o 
   5   1   7     3633.77     2845.93     91.15 o 
   7   1   7    10133.99    10096.39    179.03 o 
   9   1   7    29695.60    29589.50    413.87 o 
  11   1   7     1776.69     1316.22    105.31 o 
  13   1   7       22.19       12.80     55.33 o 
  15   1   7     7941.94     7892.52    229.93 o 
  17   1   7      686.26      759.97    102.26 o 
  19   1   7     3024.61     2479.32    163.83 o 
  21   1   7    21904.51    22305.01    611.12 o 
  23   1   7      233.30      308.65     98.10 o 
  25   1   7     7865.51     6613.42    294.04 o 
  27   1   7    11209.26    11524.34    432.89 o 
  29   1   7      371.05      305.94    114.27 o 
  31   1   7     4797.83     4451.21    264.30 o 
  33   1   7     4715.94     5230.16    341.88 o 
  35   1   7      378.50      305.37    201.52 o 
 -44   2   7        5.14      -56.18    180.78 o 
 -42   2   7       43.24     -137.20    133.55 o 
 -40   2   7        7.79       56.55    117.79 o 
 -38   2   7       10.79      -95.96    105.86 o 
 -36   2   7      190.44      131.37    103.46 o 
 -34   2   7      566.41      287.29     99.69 o 
 -32   2   7       32.90     -128.82     80.11 o 
 -30   2   7     3857.68     3950.42    209.53 o 
 -28   2   7     3259.52     2930.20    186.10 o 
 -26   2   7     2225.23     1993.45    117.32 o 
 -24   2   7      117.69      -93.43     46.71 o 
 -22   2   7     2587.31     2313.97    101.96 o 
 -20   2   7     1625.72     1493.42     79.16 o 
 -18   2   7     1039.20     1073.23     82.11 o 
 -16   2   7      257.97      302.84     38.15 o 
 -14   2   7     7079.58     7016.29    134.80 o 
 -12   2   7    11261.75    10951.22    164.57 o 
 -10   2   7     1097.39     1122.54     38.17 o 
  -8   2   7    12179.29    12562.26    158.53 o 
  -6   2   7     5760.35     5196.84     92.26 o 
  -4   2   7      521.69      404.46     38.87 o 
  -2   2   7     8425.71     8362.86    207.72 o 
   0   2   7    25650.88    28454.43    366.55 o 
   2   2   7     4891.00     4727.26     99.49 o 
   4   2   7    10215.05    10643.04    159.87 o 
   6   2   7     3949.66     3852.17    138.20 o 
   8   2   7     4301.37     3440.10    108.32 o 
  10   2   7     2494.87     2554.43    108.02 o 
  12   2   7     5832.75     5804.70    185.75 o 
  14   2   7       27.03        0.25     57.91 o 
  16   2   7       21.09      -34.96     65.12 o 
  18   2   7      110.06       95.24     85.68 o 
  20   2   7     1116.04     1088.86    123.38 o 
  22   2   7       35.85       25.94     84.63 o 
  24   2   7      453.31      405.43    105.76 o 
  26   2   7      532.57      725.86    147.91 o 
  28   2   7       10.95     -100.17     91.20 o 
  30   2   7      688.65      914.93    138.65 o 
  32   2   7     1179.14     1652.53    183.12 o 
  34   2   7      114.68       49.86    159.02 o 
 -45   3   7     1870.81     2231.00    287.51 o 
 -43   3   7      725.19      707.35    196.36 o 
 -41   3   7     2031.43     2180.97    216.34 o 
 -39   3   7     3799.62     4271.20    275.69 o 
 -37   3   7      237.50      262.08    100.07 o 
 -35   3   7    11267.91    11437.19    410.08 o 
 -33   3   7    17527.23    16743.52    388.14 o 
 -31   3   7     2180.94     2120.22    150.43 o 
 -29   3   7    15301.24    13981.12    315.19 o 
 -27   3   7    11258.97    11108.18    382.55 o 
 -25   3   7     5416.76     4952.84    208.90 o 
 -23   3   7    57164.84    56220.28    758.10 o 
 -21   3   7    19622.82    20388.59    292.22 o 
 -19   3   7    12384.39    11743.19    251.13 o 
 -17   3   7    72367.84    73486.58    912.21 o 
 -15   3   7    37211.34    37096.94    459.33 o 
 -13   3   7     2822.15     2283.95     92.74 o 
 -11   3   7    95872.79    91902.54    970.85 o 
  -9   3   7     1582.97     2260.04     59.98 o 
  -7   3   7    23884.07    22936.91    246.84 o 
  -5   3   7   122175.73   125737.50   1011.80 o 
  -3   3   7     1012.40     1146.30     52.88 o 
  -1   3   7     2324.34     1729.60     66.38 o 
   1   3   7    52906.54    53489.28    598.89 o 
   3   3   7    51104.94    52521.71    541.30 o 
   5   3   7    10508.52     9471.04    153.21 o 
   7   3   7    20641.26    23094.72    284.34 o 
   9   3   7    15909.47    15890.37    261.96 o 
  11   3   7      444.51      265.13     55.89 o 
  13   3   7      271.71      153.71     82.61 o 
  15   3   7    45068.61    43692.84    663.41 o 
  17   3   7     8047.19     6617.54    292.49 o 
  19   3   7     1555.72     1060.12    118.66 o 
  21   3   7    17120.33    16373.73    517.26 o 
  23   3   7     1148.90      910.87    125.54 o 
  25   3   7     6962.77     6548.80    254.32 o 
  27   3   7     8624.14     9175.33    310.75 o 
  29   3   7      533.29      461.36    125.51 o 
  31   3   7     5589.80     4819.94    273.89 o 
  33   3   7     2283.47     2390.16    246.30 o 
  35   3   7     1051.00     1282.28    521.27 o 
 -44   4   7      193.64      135.17    166.72 o 
 -42   4   7        5.86       94.83    125.53 o 
 -40   4   7      683.46      783.25    158.64 o 
 -38   4   7       22.82       60.49     98.53 o 
 -36   4   7      235.59      188.07     97.99 o 
 -34   4   7     3930.13     3447.60    199.06 o 
 -32   4   7     2780.41     3103.76    184.13 o 
 -30   4   7        3.06       32.47     70.55 o 
 -28   4   7     7438.25     6941.70    201.39 o 
 -26   4   7     4631.93     4378.17    159.98 o 
 -24   4   7      635.80      824.48     86.80 o 
 -22   4   7     6387.12     5595.55    192.03 o 
 -20   4   7     6069.76     5517.09    155.95 o 
 -18   4   7     2498.41     1832.17     99.02 o 
 -16   4   7    15836.22    15699.41    236.48 o 
 -14   4   7     6918.88     7350.78    147.39 o 
 -12   4   7    21139.19    23658.30    299.30 o 
 -10   4   7    11740.98    11099.80    176.11 o 
  -8   4   7     5218.98     4224.80    141.59 o 
  -6   4   7     9941.67     9483.08    126.08 o 
  -4   4   7       32.17       59.45     36.62 o 
  -2   4   7     8249.98     8264.18    130.14 o 
   0   4   7     8219.39     7194.04    163.73 o 
   2   4   7     1856.45     1377.73     61.77 o 
   4   4   7    16631.40    15941.68    220.44 o 
   6   4   7     4400.91     4164.94    105.21 o 
   8   4   7     1602.48     1315.47     69.02 o 
  10   4   7      342.44      555.44     67.18 o 
  12   4   7     8980.43     8764.75    198.47 o 
  14   4   7     6857.13     5570.37    232.87 o 
  16   4   7       51.41     -116.93     69.37 o 
  18   4   7     6533.26     6668.13    227.53 o 
  20   4   7     6739.42     6020.55    234.08 o 
  22   4   7      203.12      340.88     97.00 o 
  24   4   7     1282.23     1188.56    141.23 o 
  26   4   7     1317.42     1280.23    149.58 o 
  28   4   7        1.83       -8.30     89.14 o 
  30   4   7      233.32      191.16    113.85 o 
  32   4   7      479.22      529.99    161.60 o 
  34   4   7      170.50      126.65    327.31 o 
 -43   5   7      380.30      307.15    175.06 o 
 -41   5   7     1857.41     1974.53    183.50 o 
 -39   5   7     2142.40     3010.99    208.71 o 
 -37   5   7     1760.04     1665.05    156.83 o 
 -35   5   7     8161.72     8862.16    281.80 o 
 -33   5   7     5931.92     5753.85    225.24 o 
 -31   5   7     3526.34     3082.70    164.65 o 
 -29   5   7    12898.42    13504.61    287.33 o 
 -27   5   7    21449.00    20878.16    360.93 o 
 -25   5   7     2937.27     2558.09    136.46 o 
 -23   5   7    23211.67    23469.98    370.31 o 
 -21   5   7    14006.10    15116.38    273.97 o 
 -19   5   7    14407.28    13125.61    245.38 o 
 -17   5   7    61267.63    64498.84    702.10 o 
 -15   5   7     7371.95     6723.02    164.74 o 
 -13   5   7     1466.87      951.85     65.81 o 
 -11   5   7    81550.13    83734.88    832.34 o 
  -9   5   7    32040.23    34371.35    342.43 o 
  -7   5   7    11540.96    11221.79    165.69 o 
  -5   5   7    17526.33    16383.65    202.61 o 
  -3   5   7      216.60      267.91     42.39 o 
  -1   5   7     4700.17     3744.91    105.19 o 
   1   5   7     9957.51    10043.61    164.01 o 
   3   5   7     1019.42     1252.63     62.65 o 
   5   5   7     1721.83     1752.22     80.65 o 
   7   5   7      499.93      416.19     51.43 o 
   9   5   7     7858.10     7969.52    183.09 o 
  11   5   7      153.97      145.83     58.04 o 
  13   5   7      797.10      851.30     89.39 o 
  15   5   7     8352.13     7980.42    236.47 o 
  17   5   7      214.41      189.34     84.98 o 
  19   5   7     3624.81     3113.77    186.57 o 
  21   5   7     9127.90     8731.41    275.63 o 
  23   5   7     1208.85     1105.28    134.87 o 
  25   5   7     4728.75     4856.04    314.36 o 
  27   5   7     5236.71     5630.27    382.86 o 
  29   5   7     1869.34     1859.76    186.66 o 
  31   5   7     3996.44     3969.44    295.73 o 
  33   5   7     1915.06     2046.56    433.26 o 
 -42   6   7       30.04        9.55    108.86 o 
 -40   6   7     1227.52     1414.37    179.55 o 
 -38   6   7      364.21      392.47    121.30 o 
 -36   6   7        1.32      -24.29     90.99 o 
 -34   6   7     2673.99     2414.72    156.68 o 
 -32   6   7       58.22      146.53     81.08 o 
 -30   6   7      364.91      465.55     92.84 o 
 -28   6   7     1010.40      952.01    103.87 o 
 -26   6   7     2854.58     2704.81    145.00 o 
 -24   6   7      744.50      653.06     84.67 o 
 -22   6   7     6158.50     5960.63    178.40 o 
 -20   6   7    10946.12    11263.95    302.21 o 
 -18   6   7      642.00      444.26     60.08 o 
 -16   6   7     3914.36     3590.20    118.01 o 
 -14   6   7    21468.90    21845.95    298.66 o 
 -12   6   7    16551.66    16358.46    241.27 o 
 -10   6   7       56.63       28.31     26.01 o 
  -8   6   7    38508.01    38304.30    421.38 o 
  -6   6   7     5057.06     5083.98    140.42 o 
  -4   6   7     2535.82     2591.10     99.09 o 
  -2   6   7    13042.33    12618.53    207.87 o 
   0   6   7    24054.35    23483.11    315.12 o 
   2   6   7      641.50      330.90     53.85 o 
   4   6   7    16701.93    16975.63    270.54 o 
   6   6   7    20018.46    19592.85    253.61 o 
   8   6   7     5287.61     4470.82    138.40 o 
  10   6   7     4670.19     5192.18    157.26 o 
  12   6   7     8402.60     8326.84    205.63 o 
  14   6   7     7448.56     7681.41    203.54 o 
  16   6   7      484.86      487.55     91.99 o 
  18   6   7     8100.93     8914.24    270.31 o 
  20   6   7     4141.11     3975.08    251.75 o 
  22   6   7      191.08      184.81    108.85 o 
  24   6   7     1298.40     1302.12    168.28 o 
  26   6   7     2963.42     3023.85    246.97 o 
  28   6   7       49.04      250.59    133.74 o 
  30   6   7      499.36      612.55    185.48 o 
  32   6   7      589.06      619.22    201.19 o 
 -41   7   7     1667.02     2235.30    246.98 o 
 -39   7   7      733.23     1001.83    170.94 o 
 -37   7   7     2477.61     2362.96    248.53 o 
 -35   7   7     5387.91     5497.04    220.64 o 
 -33   7   7     4311.24     5438.38    215.28 o 
 -31   7   7     3569.36     3048.74    169.58 o 
 -29   7   7    11934.34    12812.62    288.75 o 
 -27   7   7     2943.74     3034.97    224.41 o 
 -25   7   7    11242.54    10904.07    251.57 o 
 -23   7   7    17206.20    18412.72    328.96 o 
 -21   7   7     9895.28     9918.42    226.40 o 
 -19   7   7    16136.32    16419.24    395.63 o 
 -17   7   7    25188.24    27697.97    368.94 o 
 -15   7   7    10286.71     9770.55    187.65 o 
 -13   7   7    10890.40    10138.95    186.07 o 
 -11   7   7    19388.37    20349.26    281.56 o 
  -9   7   7     9410.73     9265.99    185.70 o 
  -7   7   7    15440.10    15670.89    283.69 o 
  -5   7   7     2954.73     3208.47    119.96 o 
  -3   7   7     3048.78     3223.82    109.17 o 
  -1   7   7    19338.58    19124.98    280.94 o 
   1   7   7      570.65      594.79     65.07 o 
   3   7   7     1513.74     1478.90     89.00 o 
   5   7   7     2404.22     2390.31    111.07 o 
   7   7   7      296.54      216.64     55.74 o 
   9   7   7       55.19        6.87     56.70 o 
  11   7   7      320.87      178.98     67.10 o 
  13   7   7     4269.63     4045.38    178.51 o 
  15   7   7     2362.76     2439.66    164.10 o 
  17   7   7      704.07      928.57    140.24 o 
  19   7   7     1896.71     2121.90    198.26 o 
  21   7   7     2878.13     2319.62    206.57 o 
  23   7   7     1424.19     1227.26    266.92 o 
  25   7   7     2579.14     2439.99    224.85 o 
  27   7   7     3158.86     2932.16    248.97 o 
  29   7   7     2580.44     3211.09    323.05 o 
  31   7   7     1130.97      902.73    297.15 o 
 -40   8   7     1200.36     1054.24    183.07 o 
 -38   8   7        0.18      -23.44    102.33 o 
 -36   8   7      443.37      411.15    106.72 o 
 -34   8   7     2086.20     1993.13    152.33 o 
 -32   8   7      350.64      567.84    132.93 o 
 -30   8   7      119.17      121.33     79.52 o 
 -28   8   7     2575.24     2361.06    149.57 o 
 -26   8   7     1165.09     1825.22    150.80 o 
 -24   8   7       34.35      116.23     67.98 o 
 -22   8   7     3397.40     3841.67    161.93 o 
 -20   8   7     6647.75     7011.98    226.57 o 
 -18   8   7     2243.21     2118.24    108.86 o 
 -16   8   7     8317.75     7372.56    197.72 o 
 -14   8   7    26549.44    27057.12    411.14 o 
 -12   8   7     5321.73     5384.77    164.10 o 
 -10   8   7       25.80       59.47     55.17 o 
  -8   8   7    19402.58    19276.68    311.06 o 
  -6   8   7    17568.75    17238.01    292.42 o 
  -4   8   7       73.05       85.63     63.16 o 
  -2   8   7    19599.45    17921.56    303.73 o 
   0   8   7    10390.97     9649.94    194.98 o 
   2   8   7     1010.73      911.31     86.11 o 
   4   8   7     5165.67     5318.11    149.32 o 
   6   8   7     5969.53     5784.83    158.91 o 
   8   8   7     2398.62     2046.70    136.79 o 
  10   8   7     4593.52     4885.26    173.74 o 
  12   8   7     9409.88     9027.33    236.85 o 
  14   8   7     1128.55     1084.59    111.23 o 
  16   8   7     1322.55     1583.08    129.19 o 
  18   8   7     1834.55     2159.54    177.52 o 
  20   8   7     3013.20     2795.76    291.56 o 
  22   8   7       11.32      -40.01     96.12 o 
  24   8   7      995.85     1221.66    232.37 o 
  26   8   7     2064.44     2274.10    228.69 o 
  28   8   7       17.05       41.22    150.68 o 
  30   8   7        3.11       44.69    213.21 o 
 -39   9   7      647.53      742.51    160.68 o 
 -37   9   7     1331.67     1103.34    153.07 o 
 -35   9   7     2199.22     2460.09    171.90 o 
 -33   9   7     2882.29     2952.20    180.14 o 
 -31   9   7     5916.44     5748.72    220.88 o 
 -29   9   7     3122.73     3417.58    178.19 o 
 -27   9   7     3896.74     3773.19    211.81 o 
 -25   9   7    11934.82    10647.56    299.97 o 
 -23   9   7     8605.54     9275.37    269.83 o 
 -21   9   7     9377.73     9628.58    270.82 o 
 -19   9   7     7832.15     8243.66    249.10 o 
 -17   9   7      568.27      877.46     95.08 o 
 -15   9   7    10521.50    10050.67    234.53 o 
 -13   9   7    27406.51    27715.69    424.35 o 
 -11   9   7      731.20      886.01     93.53 o 
  -9   9   7    17365.07    16055.91    296.55 o 
  -7   9   7    14526.04    14540.96    318.12 o 
  -5   9   7     1441.38     1942.80    116.48 o 
  -3   9   7     5333.94     5665.56    168.96 o 
  -1   9   7      135.07       43.57     57.98 o 
   1   9   7     1389.19     1596.95    102.23 o 
   3   9   7     5575.17     4801.66    236.44 o 
   5   9   7     1191.74     1338.87     98.29 o 
   7   9   7     1634.42     1904.63    113.91 o 
   9   9   7       79.01      127.12     69.74 o 
  11   9   7      675.13      446.94     88.11 o 
  13   9   7      866.80      836.89    122.95 o 
  15   9   7      237.00      222.53     79.47 o 
  17   9   7     4023.12     4118.57    199.73 o 
  19   9   7     2787.90     3219.84    208.31 o 
  21   9   7      412.44      451.48    114.96 o 
  23   9   7     3442.17     3603.96    231.56 o 
  25   9   7     2141.38     1959.73    181.79 o 
  27   9   7      782.34      784.37    159.75 o 
  29   9   7     1819.63     1850.06    381.69 o 
 -36  10   7       16.28       39.00    144.54 o 
 -34  10   7     1897.15     1846.76    180.29 o 
 -32  10   7      753.40     1182.42    149.34 o 
 -30  10   7      426.15      511.07    112.11 o 
 -28  10   7     1723.19     1724.32    215.82 o 
 -26  10   7      237.27      560.05    108.48 o 
 -24  10   7      117.80      109.45     86.31 o 
 -22  10   7     1538.11     1631.25    146.52 o 
 -20  10   7     6737.52     7131.41    244.14 o 
 -18  10   7     1486.03     1818.42    144.23 o 
 -16  10   7     2408.81     2488.60    141.89 o 
 -14  10   7     7420.29     7392.71    265.97 o 
 -12  10   7     2566.36     2276.45    168.52 o 
 -10  10   7     2463.51     2146.82    130.34 o 
  -8  10   7     8214.03     8279.35    244.46 o 
  -6  10   7     1056.37     1077.22    113.79 o 
  -4  10   7     3228.63     3124.49    148.39 o 
  -2  10   7     5318.82     5122.14    170.05 o 
   0  10   7    21039.31    20401.88    354.64 o 
   2  10   7      416.48      419.90     79.96 o 
   4  10   7     9573.95     9218.69    209.78 o 
   6  10   7     7463.41     6689.04    184.07 o 
   8  10   7     3718.01     3619.34    170.04 o 
  10  10   7     2111.07     2322.00    149.99 o 
  12  10   7     2922.22     2998.07    169.57 o 
  14  10   7     3704.56     3234.14    200.99 o 
  16  10   7       52.06       97.10     82.47 o 
  18  10   7     2231.43     2426.94    183.32 o 
  20  10   7     2683.80     2837.78    206.72 o 
  22  10   7      133.97      334.21    111.40 o 
  24  10   7      809.79      843.87    139.72 o 
  26  10   7      716.22      530.68    187.34 o 
 -35  11   7      652.33      638.07    299.44 o 
 -33  11   7     1205.66     1483.64    196.51 o 
 -31  11   7     6144.08     6487.69    294.01 o 
 -29  11   7      455.60      647.69    127.59 o 
 -27  11   7     3782.91     3736.98    272.95 o 
 -25  11   7     8923.40     8958.14    383.72 o 
 -23  11   7      615.18      667.18    119.11 o 
 -21  11   7     6050.23     6330.31    311.31 o 
 -19  11   7    17954.33    17963.96    414.44 o 
 -17  11   7     1512.14     1883.63    148.89 o 
 -15  11   7     6614.32     7199.01    288.43 o 
 -13  11   7     8690.46     8501.83    225.26 o 
 -11  11   7       20.00      101.12     70.35 o 
  -9  11   7     7735.45     8699.40    225.61 o 
  -7  11   7     9710.18     9702.67    377.66 o 
  -5  11   7      358.54      244.85    113.09 o 
  -3  11   7     7027.16     6582.20    222.52 o 
  -1  11   7      303.14      393.43     79.71 o 
   1  11   7       16.42      -14.54     60.47 o 
   3  11   7     1416.35     1366.60    131.58 o 
   5  11   7      254.87      211.18     74.98 o 
   7  11   7      154.63      163.47     70.43 o 
   9  11   7     2375.77     2557.29    159.78 o 
  11  11   7     1434.34     1424.33    199.62 o 
  13  11   7     4075.51     4200.70    204.78 o 
  15  11   7       33.59       45.61     83.06 o 
  17  11   7     2365.02     2945.24    183.07 o 
  19  11   7     1016.38     1505.94    159.21 o 
  21  11   7        5.28      -66.01     92.93 o 
  23  11   7     1963.36     2217.40    221.25 o 
  25  11   7     1267.60     1478.90    350.92 o 
 -32  12   7        1.41     -101.20    149.30 o 
 -30  12   7       10.81      283.34    364.97 o 
 -28  12   7      943.83      959.98    167.88 o 
 -26  12   7      485.46      547.64    143.06 o 
 -24  12   7      505.89      360.72    130.49 o 
 -22  12   7      187.31      194.12     97.91 o 
 -20  12   7      793.42     1295.19    272.08 o 
 -18  12   7      195.92      199.16    101.24 o 
 -16  12   7       95.95      173.13     79.24 o 
 -14  12   7      569.20      950.34    109.10 o 
 -12  12   7      193.14      195.19     76.85 o 
 -10  12   7        3.77      133.23     71.88 o 
  -8  12   7     1550.55     1860.69    141.72 o 
  -6  12   7     1656.51     1755.51    286.10 o 
  -4  12   7        0.88      186.39     89.12 o 
  -2  12   7     3518.72     3193.09    188.77 o 
   0  12   7     1415.06     1495.62    141.40 o 
   2  12   7      686.10      696.00    102.96 o 
   4  12   7     5058.13     4810.13    302.11 o 
   6  12   7      558.63      554.02    106.17 o 
   8  12   7       59.83       67.61    113.65 o 
  10  12   7        5.76       79.85     76.46 o 
  12  12   7       88.05      137.92     84.56 o 
  14  12   7     2102.09     1964.12    157.56 o 
  16  12   7       29.54      -18.52     81.12 o 
  18  12   7      403.64      413.45    108.20 o 
  20  12   7      914.83     1063.49    150.45 o 
  22  12   7        3.21       90.86    236.01 o 
 -31  13   7     3948.10     3984.17    366.33 o 
 -29  13   7      744.62      708.12    204.65 o 
 -27  13   7     1459.71     1852.56    271.70 o 
 -25  13   7     6878.04     7429.90    341.64 o 
 -23  13   7      110.67      183.11    126.65 o 
 -21  13   7     3509.99     3338.62    255.67 o 
 -19  13   7     8777.93     7591.12    419.74 o 
 -17  13   7       51.67       64.43    110.91 o 
 -15  13   7     2622.17     3422.05    251.39 o 
 -13  13   7     7579.04     7685.09    316.02 o 
 -11  13   7      277.98      462.68    131.61 o 
  -9  13   7    12233.89    13284.33    452.96 o 
  -7  13   7     3997.39     4060.90    187.55 o 
  -5  13   7     1215.76      977.99    180.20 o 
  -3  13   7     9578.35    10204.71    414.18 o 
  -1  13   7      879.91     1120.28    131.92 o 
   1  13   7     3228.31     3130.33    197.14 o 
   3  13   7     7955.30     8759.20    281.01 o 
   5  13   7        6.74     -133.76     71.59 o 
   7  13   7     2712.92     2724.52    193.92 o 
   9  13   7     4978.87     5753.24    254.70 o 
  11  13   7     1591.65     1499.83    176.44 o 
  13  13   7     1021.67     1170.25    151.26 o 
  15  13   7      748.35      829.33    123.06 o 
  17  13   7     2688.37     3074.53    194.48 o 
  19  13   7      347.98      428.51    253.43 o 
  21  13   7       33.23      312.12    248.95 o 
 -26  14   7        3.81      113.42    166.20 o 
 -24  14   7       32.66      -13.96    147.06 o 
 -22  14   7      184.50      113.06    187.93 o 
 -20  14   7      144.69      350.07    142.34 o 
 -18  14   7      946.34      915.14    168.88 o 
 -16  14   7       57.06      -36.29    113.58 o 
 -14  14   7      181.08      240.09    127.36 o 
 -12  14   7      126.19       77.29    114.34 o 
 -10  14   7        7.05      105.43    117.56 o 
  -8  14   7      419.61      461.78    134.00 o 
  -6  14   7      257.91      232.96    124.75 o 
  -4  14   7      766.92      856.09    152.86 o 
  -2  14   7       18.81      -65.49    103.89 o 
   0  14   7       71.14      206.11    168.04 o 
   2  14   7      880.23      980.75    252.44 o 
   4  14   7      237.16      390.39    132.68 o 
   6  14   7      255.55       46.41    145.14 o 
   8  14   7      800.63     1027.86    397.56 o 
  10  14   7      309.88      387.47    117.40 o 
  12  14   7        6.87       80.55    103.95 o 
  14  14   7      117.40       96.03    110.51 o 
  16  14   7        1.39       45.33    160.23 o 
  18  14   7      169.88      134.50    177.63 o 
 -23  15   7      115.48       11.58    280.03 o 
 -21  15   7     1473.59     1524.99    256.31 o 
 -19  15   7     5685.04     6202.58    694.28 o 
 -17  15   7       23.44       51.19    155.71 o 
 -15  15   7     2758.21     3408.88    487.50 o 
 -13  15   7     4268.26     5067.22    324.40 o 
 -11  15   7      539.51      297.38    145.42 o 
  -9  15   7     4625.97     5796.41    325.83 o 
  -7  15   7     3465.26     3725.57    274.93 o 
  -5  15   7      657.27      375.29    131.36 o 
  -3  15   7     2508.86     2501.40    228.41 o 
  -1  15   7      663.09      562.87    174.34 o 
   1  15   7     1123.92      798.20    195.25 o 
   3  15   7     5765.98     6658.53    342.37 o 
   5  15   7      147.36      -18.72    313.07 o 
   7  15   7      269.81      250.84    178.82 o 
   9  15   7     1185.55     1658.60    392.74 o 
  11  15   7      873.59     1014.68    226.23 o 
  13  15   7      458.81      484.86    310.53 o 
 -18  16   7      249.35      274.98    196.23 o 
 -16  16   7       16.18     -177.55    137.66 o 
 -14  16   7      141.04      158.45    181.04 o 
 -12  16   7       18.92     -110.28    151.84 o 
 -10  16   7      149.02      -37.36    155.86 o 
  -8  16   7      478.02      582.18    238.32 o 
  -6  16   7      227.09      324.56    175.60 o 
  -4  16   7      246.43      136.57    177.72 o 
  -2  16   7      228.07      212.64    134.70 o 
   0  16   7      377.99      667.95    159.85 o 
   2  16   7      281.92      675.99    212.40 o 
   4  16   7       70.00      -51.78    214.45 o 
   6  16   7      689.67      969.77    341.16 o 
   8  16   7      111.25     -172.52    242.80 o 
 -44   0   8      171.17      115.30    238.97 o 
 -42   0   8      921.11      992.09    294.52 o 
 -40   0   8     4146.71     3607.11    448.00 o 
 -38   0   8      398.10       74.58    181.61 o 
 -36   0   8     1309.30     1725.10    312.83 o 
 -34   0   8     7346.17     7661.24    511.17 o 
 -32   0   8     2167.22     2320.86    312.29 o 
 -30   0   8      143.83      178.94    105.41 o 
 -28   0   8     5797.15     5726.38    252.93 o 
 -26   0   8    13647.00    15128.28    410.69 o 
 -24   0   8        3.50      111.28    100.34 o 
 -22   0   8      108.77      230.72     82.29 o 
 -20   0   8    53306.29    54945.65   1685.06 o 
 -18   0   8     1235.02     1399.24    115.35 o 
 -16   0   8      150.05       85.71     53.57 o 
 -14   0   8   101144.87   100851.34   1349.61 o 
 -12   0   8     1975.82     2596.21    106.25 o 
 -10   0   8    41317.94    43803.43    658.78 o 
  -8   0   8   124601.70   129284.27   1476.79 o 
  -6   0   8      618.28     1257.46    108.65 o 
  -4   0   8    93806.19    93171.01   1539.33 o 
  -2   0   8    88089.75    87873.86   1195.50 o 
   0   0   8     2090.51     2621.35    123.12 o 
   2   0   8   140620.92   136474.48   1801.26 o 
   4   0   8   109334.75   112854.52   2080.10 o 
   6   0   8     6016.56     5796.38    240.25 o 
   8   0   8   111572.21   107441.99   1849.34 o 
  10   0   8    25543.44    29457.45    938.50 o 
  12   0   8       85.03      138.22     90.28 o 
  14   0   8   144402.06   147529.66   2525.15 o 
  16   0   8    20318.54    19589.53    562.43 o 
  18   0   8     2415.97     2105.48    220.03 o 
  20   0   8    35256.18    33752.78   2230.26 o 
  22   0   8     7316.57     6214.54    342.75 o 
  24   0   8     3082.46     2363.53    264.98 o 
  26   0   8    11977.09    12508.34    510.63 o 
  28   0   8      224.13      276.29    161.14 o 
  30   0   8     2012.45     1489.99    245.63 o 
  32   0   8     3819.75     4484.20    573.33 o 
  34   0   8      976.51      755.31    304.89 o 
 -45   1   8        5.29      -18.28    168.38 o 
 -43   1   8       29.57      185.21    163.04 o 
 -41   1   8      481.13      449.74    209.13 o 
 -39   1   8      130.21       40.76    129.55 o 
 -37   1   8     2270.39     2154.36    253.14 o 
 -35   1   8     2439.99     2563.38    250.44 o 
 -33   1   8     1430.31     1167.52    188.63 o 
 -31   1   8       15.99       -6.62     91.10 o 
 -29   1   8        0.93     -102.27     77.78 o 
 -27   1   8       66.33      -43.02     63.96 o 
 -25   1   8      151.19      220.80     62.28 o 
 -23   1   8        2.96     -101.64     50.82 o 
 -21   1   8      373.91      516.04     64.54 o 
 -19   1   8     2515.20     2672.68    102.66 o 
 -17   1   8     1278.38     1314.10     72.47 o 
 -15   1   8     1209.95      978.16     66.44 o 
 -13   1   8     4179.61     4194.45     93.33 o 
 -11   1   8      985.31     1089.63     48.34 o 
  -9   1   8        3.85        4.95     20.79 o 
  -7   1   8       39.29       13.07     29.10 o 
  -5   1   8      417.35      289.25     36.37 o 
  -3   1   8     2267.91     1953.14    103.66 o 
  -1   1   8     2472.23     2971.18    109.81 o 
   1   1   8       22.06       38.58     34.13 o 
   3   1   8     3168.05     3075.58    127.62 o 
   5   1   8      443.57      353.00     49.34 o 
   7   1   8      258.94      168.70     42.72 o 
   9   1   8      960.49     1118.57     97.35 o 
  11   1   8       63.85      -81.48     51.16 o 
  13   1   8     3249.75     3432.54    188.32 o 
  15   1   8       52.85      -12.06     88.25 o 
  17   1   8     1647.64     1495.98    131.81 o 
  19   1   8     1324.64     1269.92    131.66 o 
  21   1   8      237.99      204.83     91.82 o 
  23   1   8      252.38      232.06     93.09 o 
  25   1   8        4.10      -58.22     88.45 o 
  27   1   8        0.15      140.40    104.22 o 
  29   1   8      105.00      -39.29     96.76 o 
  31   1   8       11.43      -13.75    107.99 o 
  33   1   8       45.38      147.19    171.08 o 
 -44   2   8       30.95      -29.29    142.23 o 
 -42   2   8      315.11      553.00    147.51 o 
 -40   2   8     3113.54     3369.06    365.41 o 
 -38   2   8        3.22      116.15    110.56 o 
 -36   2   8      286.43      527.95    134.73 o 
 -34   2   8      130.07      269.70    106.66 o 
 -32   2   8      670.79     1052.86    136.19 o 
 -30   2   8       12.60       -6.29     85.22 o 
 -28   2   8     5745.84     5633.44    241.10 o 
 -26   2   8     7440.70     7929.21    248.24 o 
 -24   2   8      100.63      107.05     79.03 o 
 -22   2   8      351.48      388.50     58.42 o 
 -20   2   8    39833.02    40379.07    490.40 o 
 -18   2   8     2875.58     3527.87    100.43 o 
 -16   2   8     9184.75     9072.26    199.08 o 
 -14   2   8    82207.88    86104.95    834.57 o 
 -12   2   8     6628.45     7322.85    119.42 o 
 -10   2   8    16063.99    17147.22    188.55 o 
  -8   2   8    79402.45    81747.37    732.11 o 
  -6   2   8        5.33      148.86     34.50 o 
  -4   2   8    32277.89    30327.23    404.44 o 
  -2   2   8   100419.88   104699.59   1406.08 o 
   0   2   8    19923.86    22273.02    313.85 o 
   2   2   8    81493.89    78870.62    902.79 o 
   4   2   8    80062.93    80992.93    797.42 o 
   6   2   8    13233.94    11906.06    176.45 o 
   8   2   8    89161.95    87504.55    963.95 o 
  10   2   8    33547.20    34861.33    539.89 o 
  12   2   8     4361.23     3900.29    218.38 o 
  14   2   8    68619.48    68743.48    943.17 o 
  16   2   8    20289.09    20960.86    500.47 o 
  18   2   8    11667.87    10873.94    296.88 o 
  20   2   8    37155.37    36702.92    769.45 o 
  22   2   8     3972.42     4266.94    230.24 o 
  24   2   8     2837.54     2355.54    186.62 o 
  26   2   8    12124.71    12220.90    360.35 o 
  28   2   8     1984.70     2305.34    248.23 o 
  30   2   8     1269.71      842.81    155.03 o 
  32   2   8     5348.63     6721.78    483.00 o 
  34   2   8       21.44       98.07    166.06 o 
 -45   3   8       39.66      191.44    409.81 o 
 -43   3   8      724.20      541.79    150.20 o 
 -41   3   8       64.67      -31.20    154.09 o 
 -39   3   8      612.00      600.20    142.04 o 
 -37   3   8      632.28      727.96    144.17 o 
 -35   3   8       90.11      -40.91     85.41 o 
 -33   3   8      220.13      204.81     91.30 o 
 -31   3   8        6.14       16.23     79.62 o 
 -29   3   8       38.43       17.83     73.98 o 
 -27   3   8     2851.44     2436.55    149.90 o 
 -25   3   8      597.49      443.62     90.67 o 
 -23   3   8     5010.21     4754.26    170.09 o 
 -21   3   8     2320.10     2359.47    127.98 o 
 -19   3   8     5562.25     5216.73    162.48 o 
 -17   3   8     6934.97     5692.08    145.69 o 
 -15   3   8    25875.91    24784.83    344.08 o 
 -13   3   8    14512.17    15773.51    275.95 o 
 -11   3   8     3269.28     2909.56     59.09 o 
  -9   3   8    32922.10    33799.57    343.97 o 
  -7   3   8     1577.94     1392.29     58.39 o 
  -5   3   8    13066.17    13540.79    181.22 o 
  -3   3   8     3045.44     2561.53     87.93 o 
  -1   3   8     6089.79     7624.39    137.98 o 
   1   3   8     1352.29     1160.98     62.27 o 
   3   3   8    14261.06    13316.46    195.96 o 
   5   3   8     7372.27     6939.31    131.91 o 
   7   3   8      426.09      577.27     63.38 o 
   9   3   8     3095.63     3452.67    141.54 o 
  11   3   8     7562.49     6613.68    214.20 o 
  13   3   8     2178.71     1795.30    133.97 o 
  15   3   8     8959.67     9602.23    344.92 o 
  17   3   8      401.82      199.56     84.19 o 
  19   3   8      154.38       44.37     79.72 o 
  21   3   8      428.38      389.04    102.06 o 
  23   3   8      498.99      454.86    109.16 o 
  25   3   8      392.95      559.77    121.26 o 
  27   3   8        2.40      -12.52    122.28 o 
  29   3   8      296.61      191.05    112.00 o 
  31   3   8       43.72      -40.51    177.65 o 
  33   3   8        3.32       93.52    242.19 o 
 -44   4   8      128.77     -149.15    143.86 o 
 -42   4   8      321.03      218.69    134.52 o 
 -40   4   8     1758.41     2168.48    212.87 o 
 -38   4   8        0.35      -83.24     87.00 o 
 -36   4   8       47.20      -81.99    127.49 o 
 -34   4   8      946.85      900.83    127.56 o 
 -32   4   8     2037.80     2324.30    243.58 o 
 -30   4   8     4398.54     4264.92    176.50 o 
 -28   4   8      599.01      585.17     88.61 o 
 -26   4   8     4539.75     5157.02    170.49 o 
 -24   4   8      266.65      314.44     72.44 o 
 -22   4   8      394.99      314.49     68.93 o 
 -20   4   8    19499.06    19954.50    320.99 o 
 -18   4   8     1832.59     1739.29     89.96 o 
 -16   4   8     6331.01     7029.38    216.05 o 
 -14   4   8     3054.34     3308.18    105.25 o 
 -12   4   8      208.76      335.37     52.12 o 
 -10   4   8    79553.83    82856.86    933.97 o 
  -8   4   8    80023.14    81752.20    691.10 o 
  -6   4   8     3662.94     3873.58     81.23 o 
  -4   4   8    71226.52    71321.83    612.83 o 
  -2   4   8    71500.62    70517.03    787.01 o 
   0   4   8    11779.22    12379.62    190.16 o 
   2   4   8    97924.89    95377.48    935.85 o 
   4   4   8    50940.37    53374.30    566.00 o 
   6   4   8    10431.75     9827.29    169.27 o 
   8   4   8    68773.60    67398.10    783.84 o 
  10   4   8    29900.00    32327.21    450.63 o 
  12   4   8    17265.80    15980.77    334.59 o 
  14   4   8    22123.88    22403.31    464.21 o 
  16   4   8    23514.66    22875.28    464.08 o 
  18   4   8    10115.09     9232.99    299.91 o 
  20   4   8    21381.70    21058.22    447.77 o 
  22   4   8     3852.00     3863.86    236.01 o 
  24   4   8     2970.75     2583.61    224.39 o 
  26   4   8     8015.63     7682.01    288.63 o 
  28   4   8      668.51      731.52    138.36 o 
  30   4   8     1366.05     1270.57    194.28 o 
  32   4   8     4497.94     4895.80    419.08 o 
 -43   5   8       74.83      292.02    142.75 o 
 -41   5   8        8.53      154.08    132.21 o 
 -39   5   8      412.40      612.64    129.46 o 
 -37   5   8      869.41     1045.61    139.13 o 
 -35   5   8      403.50      312.14    105.58 o 
 -33   5   8      782.53      740.51    104.47 o 
 -31   5   8     4514.53     4709.81    190.04 o 
 -29   5   8     2317.82     2086.43    136.20 o 
 -27   5   8      135.13      -83.78     60.67 o 
 -25   5   8     4377.84     4086.05    158.32 o 
 -23   5   8     4626.35     4399.74    242.45 o 
 -21   5   8     3166.43     3067.06    134.73 o 
 -19   5   8     5270.74     4611.01    169.78 o 
 -17   5   8     6932.16     6556.38    154.30 o 
 -15   5   8     9643.66     7903.78    162.24 o 
 -13   5   8    14965.51    15846.94    237.31 o 
 -11   5   8    22501.69    20336.60    281.35 o 
  -9   5   8     4706.61     4556.58    100.20 o 
  -7   5   8      935.69      932.30     57.56 o 
  -5   5   8     8695.73     8029.54    120.56 o 
  -3   5   8    26706.24    25936.79    267.41 o 
  -1   5   8      375.98      112.88     34.29 o 
   1   5   8     1574.14     1551.94     74.63 o 
   3   5   8    23628.14    23234.25    329.15 o 
   5   5   8      839.93      718.86     56.95 o 
   7   5   8     1144.15     1421.24     78.13 o 
   9   5   8    13730.21    13986.95    455.11 o 
  11   5   8     3669.40     3558.07    145.59 o 
  13   5   8     2342.27     1866.40    136.47 o 
  15   5   8     1825.40     2293.52    155.17 o 
  17   5   8     1858.07     1665.18    143.71 o 
  19   5   8     1873.40     1235.88    133.83 o 
  21   5   8     1284.37     1514.41    147.36 o 
  23   5   8     2357.71     2122.04    235.59 o 
  25   5   8      542.39      427.22    119.35 o 
  27   5   8      318.73      345.47    137.89 o 
  29   5   8     1215.33     1463.36    246.97 o 
  31   5   8      524.44      559.48    295.80 o 
 -42   6   8      304.25      322.24    143.16 o 
 -40   6   8     1043.85     1249.78    157.51 o 
 -38   6   8       90.89       37.76    100.47 o 
 -36   6   8        1.52       33.67     97.14 o 
 -34   6   8      659.10      945.87    117.31 o 
 -32   6   8       40.67       10.71     75.08 o 
 -30   6   8       53.38      135.10     76.82 o 
 -28   6   8      702.52      701.10    120.21 o 
 -26   6   8     2475.13     2968.09    153.30 o 
 -24   6   8      437.62      285.32     74.07 o 
 -22   6   8      357.06      274.59     70.01 o 
 -20   6   8     8304.68     8522.70    203.37 o 
 -18   6   8     4112.67     3576.35    126.05 o 
 -16   6   8     7806.23     7849.39    167.10 o 
 -14   6   8    14393.88    15144.39    238.71 o 
 -12   6   8     7535.94     7485.13    154.19 o 
 -10   6   8    10483.81    10737.96    166.90 o 
  -8   6   8    29002.67    29384.18    346.64 o 
  -6   6   8    11520.64    10558.92    210.92 o 
  -4   6   8    32228.66    32190.10    416.05 o 
  -2   6   8    57430.49    57006.05    681.28 o 
   0   6   8     4843.21     4751.48    144.99 o 
   2   6   8    42954.72    41268.36    535.10 o 
   4   6   8    41738.75    41480.18    493.18 o 
   6   6   8    22242.78    21362.94    426.77 o 
   8   6   8    33995.41    33097.53    481.40 o 
  10   6   8    26037.07    26119.42    587.16 o 
  12   6   8    10048.02     9779.56    265.72 o 
  14   6   8    23463.29    22328.00    537.13 o 
  16   6   8    18759.72    18132.35    467.76 o 
  18   6   8     9825.35     9383.88    360.25 o 
  20   6   8    10037.27    10031.16    358.70 o 
  22   6   8     3656.01     3920.92    270.56 o 
  24   6   8     4927.09     4935.73    396.91 o 
  26   6   8     6634.34     6372.55    341.72 o 
  28   6   8     1112.61     1402.11    533.71 o 
  30   6   8     2936.07     3140.62    443.82 o 
 -41   7   8       14.57      -50.69    107.62 o 
 -39   7   8      233.32      355.15    122.17 o 
 -37   7   8     1386.36     1600.20    158.06 o 
 -35   7   8      335.85      405.63     96.94 o 
 -33   7   8       35.28       97.28     82.84 o 
 -31   7   8     4143.82     4314.57    197.50 o 
 -29   7   8     3039.77     3116.66    168.92 o 
 -27   7   8     3001.41     3068.26    159.82 o 
 -25   7   8     2567.59     2422.43    140.74 o 
 -23   7   8     4979.94     5422.36    195.64 o 
 -21   7   8     4213.49     4282.28    155.68 o 
 -19   7   8     8057.37     7122.10    195.63 o 
 -17   7   8       93.31      199.45     58.93 o 
 -15   7   8     4505.86     4913.29    135.04 o 
 -13   7   8      598.90      480.43     70.39 o 
 -11   7   8     2854.86     2731.90    132.50 o 
  -9   7   8    20735.80    19841.86    306.82 o 
  -7   7   8     5061.45     4998.99    139.90 o 
  -5   7   8     4260.66     4366.81    137.87 o 
  -3   7   8    46508.87    44567.68    521.97 o 
  -1   7   8     1729.42     1467.98     88.78 o 
   1   7   8     8633.76     8486.76    183.60 o 
   3   7   8    14776.79    14763.06    250.22 o 
   5   7   8     6428.94     5517.64    150.19 o 
   7   7   8       73.21       28.12     59.37 o 
   9   7   8     8408.04     8909.30    257.93 o 
  11   7   8     4962.95     4269.35    174.72 o 
  13   7   8     1623.23     1541.90    121.23 o 
  15   7   8    10653.88    11383.69    534.54 o 
  17   7   8     4016.62     3117.36    232.53 o 
  19   7   8      286.21      154.47    106.07 o 
  21   7   8     2077.59     2395.86    216.01 o 
  23   7   8     1333.56     1150.40    175.93 o 
  25   7   8      487.37      551.66    145.54 o 
  27   7   8        1.76      179.62    162.65 o 
  29   7   8     1297.15     1548.89    385.63 o 
 -40   8   8      440.39      594.92    155.83 o 
 -38   8   8      467.78      418.87    109.02 o 
 -36   8   8       78.37      122.25     92.34 o 
 -34   8   8      170.88       69.38     86.37 o 
 -32   8   8     1079.38     1072.00    121.40 o 
 -30   8   8       46.58      105.76     77.68 o 
 -28   8   8      113.36       20.89     75.51 o 
 -26   8   8       19.71       20.71     81.20 o 
 -24   8   8      654.45      555.80     86.80 o 
 -22   8   8     7580.71     6066.10    214.55 o 
 -20   8   8     1326.58     1631.82    164.26 o 
 -18   8   8       10.47       77.62     61.59 o 
 -16   8   8      309.41       29.48     60.14 o 
 -14   8   8    10260.57    10861.32    239.82 o 
 -12   8   8     4691.21     3504.70    221.53 o 
 -10   8   8    30486.01    30650.40    449.52 o 
  -8   8   8    13845.89    16064.29    333.73 o 
  -6   8   8    19446.10    17206.28    297.11 o 
  -4   8   8    13755.50    14227.64    266.92 o 
  -2   8   8    15660.85    14860.26    253.54 o 
   0   8   8    22023.31    20138.88    309.15 o 
   2   8   8    22013.35    21393.38    355.07 o 
   4   8   8    15656.25    16088.20    273.37 o 
   6   8   8    24122.17    24249.11    357.11 o 
   8   8   8    19866.58    19624.94    503.84 o 
  10   8   8     7426.29     6579.23    202.88 o 
  12   8   8    17020.40    16770.70    381.39 o 
  14   8   8    19181.09    18184.66    443.85 o 
  16   8   8     6127.87     5990.51    238.89 o 
  18   8   8     7670.08     7929.32    275.37 o 
  20   8   8     4342.09     4002.44    232.05 o 
  22   8   8     3603.92     3785.66    275.99 o 
  24   8   8     4386.42     4817.34    311.34 o 
  26   8   8     1916.29     2330.15    281.85 o 
  28   8   8     1122.92     1373.18    242.54 o 
 -39   9   8      198.13      236.34    224.63 o 
 -37   9   8     2274.73     2774.47    210.89 o 
 -35   9   8        1.39       91.38    103.55 o 
 -33   9   8        2.00       16.11     96.81 o 
 -31   9   8     1549.55     1839.58    168.66 o 
 -29   9   8     1037.90     1353.44    140.76 o 
 -27   9   8     1548.14     1456.76    182.53 o 
 -25   9   8     2987.26     3093.75    189.52 o 
 -23   9   8     3414.27     3924.35    208.50 o 
 -21   9   8     3336.08     3128.67    192.14 o 
 -19   9   8     2487.17     2079.72    135.85 o 
 -17   9   8     2779.13     4162.60    230.33 o 
 -15   9   8     8166.68     8669.93    220.63 o 
 -13   9   8     1700.11     1278.07    108.70 o 
 -11   9   8     4599.69     4274.93    162.41 o 
  -9   9   8     8636.53     9227.12    254.80 o 
  -7   9   8      907.62      807.94    104.00 o 
  -5   9   8     4071.53     4083.77    150.25 o 
  -3   9   8    14115.39    13664.42    270.71 o 
  -1   9   8      826.44      935.46     93.60 o 
   1   9   8      231.64      209.48     61.55 o 
   3   9   8    10286.90    10491.93    286.40 o 
   5   9   8      485.64      325.65     69.24 o 
   7   9   8      442.74      547.43     91.79 o 
   9   9   8     7003.89     7118.92    229.63 o 
  11   9   8     4025.97     3621.16    182.77 o 
  13   9   8      289.89      232.14     83.01 o 
  15   9   8     2939.65     2838.65    169.11 o 
  17   9   8     1834.33     1687.89    159.90 o 
  19   9   8      266.34       76.40     94.64 o 
  21   9   8      354.42      417.15    116.76 o 
  23   9   8     1140.22     1685.84    174.59 o 
  25   9   8      992.50      603.78    154.61 o 
  27   9   8      505.40      547.97    422.96 o 
 -36  10   8      426.18      441.69    145.99 o 
 -34  10   8        2.50        6.02    105.20 o 
 -32  10   8      532.63      651.49    168.65 o 
 -30  10   8        8.61       93.25     96.03 o 
 -28  10   8      994.31      561.27    118.48 o 
 -26  10   8      527.95      523.69    112.30 o 
 -24  10   8      599.92      474.69    105.38 o 
 -22  10   8     2924.43     2032.74    161.86 o 
 -20  10   8      152.23       76.16    114.81 o 
 -18  10   8     3629.44     2823.21    153.99 o 
 -16  10   8    10602.58     8629.66    226.76 o 
 -14  10   8        2.21      -76.44     59.78 o 
 -12  10   8    13322.05    11967.04    265.23 o 
 -10  10   8     4693.85     3997.78    173.93 o 
  -8  10   8     5924.87     5240.73    198.23 o 
  -6  10   8    19591.85    17818.66    373.83 o 
  -4  10   8     8495.15     8342.98    353.82 o 
  -2  10   8      150.33      130.09     67.84 o 
   0  10   8    29907.68    28205.73    475.81 o 
   2  10   8     6142.56     6014.44    285.46 o 
   4  10   8     7223.71     6445.86    243.31 o 
   6  10   8    29713.36    30376.29    436.92 o 
   8  10   8     5933.67     5957.70    241.18 o 
  10  10   8     9364.10     8630.17    246.62 o 
  12  10   8    14047.77    13808.11    319.75 o 
  14  10   8     2844.67     2764.64    172.07 o 
  16  10   8     5667.53     5945.09    259.38 o 
  18  10   8     8816.62     8604.12    298.13 o 
  20  10   8     1629.05     1421.73    162.04 o 
  22  10   8     4343.90     4070.02    249.62 o 
  24  10   8     3728.94     4057.26    657.55 o 
  26  10   8      264.64      142.31    235.42 o 
 -35  11   8      137.71      226.83    138.54 o 
 -33  11   8      619.92      653.80    158.70 o 
 -31  11   8      667.09      742.88    134.18 o 
 -29  11   8      512.00      757.69    130.74 o 
 -27  11   8     1282.02     1576.82    161.61 o 
 -25  11   8     2263.60     2323.36    178.89 o 
 -23  11   8      228.96      670.06    118.44 o 
 -21  11   8     1979.10     2243.41    207.06 o 
 -19  11   8     1561.73     1371.06    175.98 o 
 -17  11   8      787.29     1218.06    115.26 o 
 -15  11   8     3757.24     4508.54    180.78 o 
 -13  11   8      411.77      195.18     74.16 o 
 -11  11   8      482.63      766.45     96.29 o 
  -9  11   8     9201.76    10074.44    246.69 o 
  -7  11   8       80.87       79.11     82.94 o 
  -5  11   8      967.87     1066.82    125.76 o 
  -3  11   8     4719.73     4844.45    210.52 o 
  -1  11   8      425.26      238.22     87.97 o 
   1  11   8      210.69      185.86     77.20 o 
   3  11   8      884.55      885.55    103.02 o 
   5  11   8     5492.22     5220.47    186.88 o 
   7  11   8     1959.74     1910.51    142.19 o 
   9  11   8     5436.50     5842.05    213.75 o 
  11  11   8     1502.28     1252.19    127.55 o 
  13  11   8      164.79      145.73     85.46 o 
  15  11   8     2008.67     2022.22    185.55 o 
  17  11   8      497.26      387.66    109.42 o 
  19  11   8      171.04       92.87    103.77 o 
  21  11   8      557.30      797.04    176.19 o 
  23  11   8      379.09      246.81    126.17 o 
 -32  12   8      163.43      338.90    296.34 o 
 -30  12   8       42.54      105.28    147.11 o 
 -28  12   8      608.38      341.68    116.35 o 
 -26  12   8      310.68      323.54    118.09 o 
 -24  12   8      497.14      428.76    129.41 o 
 -22  12   8     1042.95      548.24    118.43 o 
 -20  12   8       50.40      127.44     91.03 o 
 -18  12   8     2319.96     2142.44    147.41 o 
 -16  12   8     1220.81      818.91    105.38 o 
 -14  12   8     1490.80     1452.13    125.67 o 
 -12  12   8    12901.33    12129.33    282.78 o 
 -10  12   8    10193.97     8308.15    233.48 o 
  -8  12   8       19.13     -103.34     72.54 o 
  -6  12   8    17318.58    16916.86    386.28 o 
  -4  12   8     6675.83     5968.38    228.68 o 
  -2  12   8      375.45      458.05    110.21 o 
   0  12   8    20528.01    20100.96    514.18 o 
   2  12   8     1872.20     2264.92    191.17 o 
   4  12   8     4937.88     4919.05    358.97 o 
   6  12   8    18157.57    17550.83    575.25 o 
   8  12   8     3332.71     3443.38    189.71 o 
  10  12   8     3058.63     2804.67    178.89 o 
  12  12   8    10820.65    11368.25    382.51 o 
  14  12   8      527.08      481.46    106.68 o 
  16  12   8     3295.18     3175.81    197.19 o 
  18  12   8     7092.20     8044.89    299.86 o 
  20  12   8      342.57      446.28    143.11 o 
  22  12   8     2237.06     2244.37    420.14 o 
 -29  13   8      760.00      508.89    265.80 o 
 -27  13   8      636.58      726.69    205.51 o 
 -25  13   8      304.79      337.05    169.66 o 
 -23  13   8      264.07      685.15    221.56 o 
 -21  13   8      641.67      557.51    142.63 o 
 -19  13   8      594.59      620.36    201.34 o 
 -17  13   8        3.93     -213.13    155.23 o 
 -15  13   8     2258.47     2343.74    178.07 o 
 -13  13   8       27.32        5.72     72.53 o 
 -11  13   8       87.41        6.93     71.44 o 
  -9  13   8     1981.98     2032.16    143.69 o 
  -7  13   8       78.90      -98.10     70.04 o 
  -5  13   8      325.09      177.92     96.11 o 
  -3  13   8     1225.93     1070.82    135.66 o 
  -1  13   8        4.33      -66.50     82.78 o 
   1  13   8       86.20       40.49     91.94 o 
   3  13   8     3255.01     3401.09    207.78 o 
   5  13   8        1.94      -78.51    100.59 o 
   7  13   8      229.35      432.35    114.76 o 
   9  13   8      511.55      336.15    115.70 o 
  11  13   8      260.28      222.03    112.84 o 
  13  13   8      171.86      182.40     99.86 o 
  15  13   8      307.33      305.73    106.61 o 
  17  13   8      486.31      375.35    134.01 o 
  19  13   8      258.69      109.33    240.84 o 
 -26  14   8       89.56      217.02    178.61 o 
 -24  14   8      821.73      789.13    345.70 o 
 -22  14   8      816.62      370.21    182.44 o 
 -20  14   8     1260.59     1415.01    194.20 o 
 -18  14   8     3804.52     3880.53    284.18 o 
 -16  14   8      910.99      860.48    166.80 o 
 -14  14   8        5.82       17.93    132.13 o 
 -12  14   8     5714.03     6241.31    328.91 o 
 -10  14   8     1350.18      741.50    152.00 o 
  -8  14   8       98.92      263.08    129.50 o 
  -6  14   8    11859.86    12160.58    558.17 o 
  -4  14   8      686.53      379.71    131.46 o 
  -2  14   8      254.97      133.85    289.45 o 
   0  14   8     8526.86     9289.60    403.34 o 
   2  14   8     2967.56     2892.95    202.68 o 
   4  14   8      765.77      754.53    158.29 o 
   6  14   8    11757.30    11985.74    408.92 o 
   8  14   8      497.02      612.58    147.53 o 
  10  14   8     2725.92     3002.13    255.23 o 
  12  14   8     6516.80     6825.07    290.69 o 
  14  14   8      283.62      451.70    130.60 o 
  16  14   8     1538.77     1702.99    267.04 o 
 -23  15   8      189.68       19.36    151.94 o 
 -21  15   8      365.12     1080.92    390.09 o 
 -19  15   8      128.51      190.64    163.58 o 
 -17  15   8      146.54       83.91    156.80 o 
 -15  15   8      737.59     1005.10    222.55 o 
 -13  15   8       12.02      -47.73    113.95 o 
 -11  15   8      664.04      483.82    154.10 o 
  -9  15   8      685.27      735.42    158.68 o 
  -7  15   8       27.06      196.00    130.57 o 
  -5  15   8      203.63       97.81    122.63 o 
  -3  15   8     1016.58     1571.09    198.58 o 
  -1  15   8       59.49      -81.74    108.08 o 
   1  15   8        9.26     -141.42    112.91 o 
   3  15   8       12.96      109.69    251.26 o 
   5  15   8      194.12      -16.29    149.78 o 
   7  15   8      402.73      289.83    166.85 o 
   9  15   8       88.52       39.40    252.81 o 
  11  15   8       53.95       23.94    253.65 o 
 -16  16   8      404.37      179.42    179.19 o 
 -14  16   8      143.91      379.79    193.87 o 
 -12  16   8     3240.26     3944.78    374.32 o 
 -10  16   8      816.86      672.57    211.15 o 
  -8  16   8       80.19       64.35    158.59 o 
  -6  16   8     5419.09     5210.50    419.01 o 
  -4  16   8      163.10     -259.99    145.50 o 
  -2  16   8      302.90      363.46    350.07 o 
   0  16   8     5948.89     6626.24   1436.80 o 
   2  16   8      980.45      906.33    329.33 o 
   4  16   8     1045.95     1386.90    371.40 o 
 -45   1   9      621.89      988.10    221.28 o 
 -43   1   9     3775.51     4057.05    280.83 o 
 -41   1   9      852.45      632.57    148.25 o 
 -39   1   9     3488.67     3203.02    296.21 o 
 -37   1   9     3695.01     3307.40    390.09 o 
 -35   1   9        7.91      112.02    132.96 o 
 -33   1   9    17832.96    17851.62    537.14 o 
 -31   1   9    10503.97    10934.25    532.65 o 
 -29   1   9     4146.58     4000.48    191.55 o 
 -27   1   9    28269.70    29107.18    536.91 o 
 -25   1   9    26087.78    26325.20    410.20 o 
 -23   1   9     2418.96     2319.54    112.76 o 
 -21   1   9    33525.04    33356.44    469.09 o 
 -19   1   9    21473.82    19828.12    311.85 o 
 -17   1   9    13991.30    15099.26    217.21 o 
 -15   1   9   102743.73   101871.93    906.67 o 
 -13   1   9    13479.79    12588.91    175.49 o 
 -11   1   9     4135.62     4672.52    128.31 o 
  -9   1   9   112469.84   112644.84    985.80 o 
  -7   1   9     6781.06     7244.46    134.45 o 
  -5   1   9     2218.22     2246.37     81.73 o 
  -3   1   9    42265.27    38933.68    774.23 o 
  -1   1   9       94.05      101.48     43.31 o 
   1   1   9     2396.28     1782.64     86.96 o 
   3   1   9    33554.21    31940.01    511.65 o 
   5   1   9     7205.70     7360.57    187.78 o 
   7   1   9     2795.68     2067.07    103.54 o 
   9   1   9    15728.28    15764.86    364.20 o 
  11   1   9     5334.18     5785.67    209.57 o 
  13   1   9     2015.25     2304.12    152.05 o 
  15   1   9      150.67       30.31     69.86 o 
  17   1   9    12050.30    12654.51    325.28 o 
  19   1   9       37.27      -81.27     74.86 o 
  21   1   9      818.56      838.11    156.89 o 
  23   1   9     8696.88     8948.07    300.34 o 
  25   1   9      101.93      -26.78     91.86 o 
  27   1   9     3117.54     3039.80    241.81 o 
  29   1   9     5978.33     5956.75    319.08 o 
  31   1   9     1111.52     1219.56    589.87 o 
 -44   2   9        4.33       17.68    179.44 o 
 -42   2   9        9.56       89.09    125.76 o 
 -40   2   9        1.28        8.29    119.42 o 
 -38   2   9      817.54      714.40    143.82 o 
 -36   2   9     1179.05     1448.01    167.60 o 
 -34   2   9       38.37       76.75    123.74 o 
 -32   2   9      930.21      758.46    124.31 o 
 -30   2   9       39.19       56.96     86.48 o 
 -28   2   9      195.45      109.41     85.31 o 
 -26   2   9     2648.71     2329.17    240.54 o 
 -24   2   9       53.22      110.34     73.03 o 
 -22   2   9     1270.91     1311.66    103.45 o 
 -20   2   9      239.63      262.64     74.01 o 
 -18   2   9       90.43       79.08     36.74 o 
 -16   2   9     5416.84     5486.87    114.09 o 
 -14   2   9    10746.29     9746.98    168.14 o 
 -12   2   9     4513.55     4252.23    100.51 o 
 -10   2   9     1251.15     1276.25     53.84 o 
  -8   2   9     2069.42     1998.13     74.46 o 
  -6   2   9      244.35      421.23     44.42 o 
  -4   2   9      509.49      538.44     49.04 o 
  -2   2   9      930.86     1078.95    153.60 o 
   0   2   9     6370.15     5528.38    134.55 o 
   2   2   9     4281.37     4364.90    106.67 o 
   4   2   9     1898.61     2189.66     82.56 o 
   6   2   9      416.03      559.54     62.57 o 
   8   2   9      831.63      701.92     69.17 o 
  10   2   9      581.10      552.88     84.96 o 
  12   2   9     4426.21     4556.16    187.50 o 
  14   2   9     4243.76     4006.52    199.13 o 
  16   2   9     1932.10     1985.62    211.70 o 
  18   2   9      286.42      324.32    100.27 o 
  20   2   9     1037.26      966.97    130.25 o 
  22   2   9      201.20      132.41     93.63 o 
  24   2   9        7.08     -117.86     87.05 o 
  26   2   9      514.21      591.60    128.08 o 
  28   2   9      795.18     1064.50    156.83 o 
  30   2   9       68.02       28.05    156.57 o 
  32   2   9      217.58      -58.79    174.48 o 
 -45   3   9      314.78      428.54    165.18 o 
 -43   3   9     2813.82     3347.76    317.74 o 
 -41   3   9     1325.14     1083.00    170.40 o 
 -39   3   9     1080.56     1141.64    170.35 o 
 -37   3   9     5276.19     5170.71    365.48 o 
 -35   3   9     2131.14     1905.42    194.94 o 
 -33   3   9     2956.10     3060.73    183.12 o 
 -31   3   9    20246.43    20943.58    414.00 o 
 -29   3   9     2265.52     2101.05    165.46 o 
 -27   3   9    24286.15    24591.88    432.27 o 
 -25   3   9    19011.98    18984.25    359.62 o 
 -23   3   9     2354.71     2229.41    131.26 o 
 -21   3   9    47751.15    49390.48    681.74 o 
 -19   3   9    14847.35    12671.76    235.20 o 
 -17   3   9     2252.62     2160.66    112.82 o 
 -15   3   9    91515.95    95117.46   1030.39 o 
 -13   3   9    23951.05    23821.96    316.27 o 
 -11   3   9      920.56      784.96     43.84 o 
  -9   3   9    56604.11    54387.43    559.53 o 
  -7   3   9     8713.08     8266.24    134.12 o 
  -5   3   9    16528.42    16278.25    228.62 o 
  -3   3   9    67977.30    67902.13    641.21 o 
  -1   3   9     1042.99     1265.37    105.62 o 
   1   3   9     1205.56      896.15     60.49 o 
   3   3   9    24016.11    24578.01    309.58 o 
   5   3   9      817.52      941.11     61.53 o 
   7   3   9     1092.22      567.00     67.66 o 
   9   3   9     2255.57     2294.35    124.79 o 
  11   3   9     5551.31     5551.82    264.74 o 
  13   3   9     1286.15      919.57    107.52 o 
  15   3   9      261.39      349.03    106.36 o 
  17   3   9    14098.00    14754.03    486.03 o 
  19   3   9       21.52      -95.97     82.62 o 
  21   3   9     1028.89      942.16    130.43 o 
  23   3   9     7104.14     7330.91    275.62 o 
  25   3   9       79.67       23.52     95.84 o 
  27   3   9     2956.10     3206.66    228.49 o 
  29   3   9     4893.54     5672.21    351.91 o 
  31   3   9      895.61      321.51    240.50 o 
 -44   4   9      615.94      659.31    166.81 o 
 -42   4   9       45.62      141.15    127.14 o 
 -40   4   9       56.02      207.46    127.96 o 
 -38   4   9       79.19       33.89    113.03 o 
 -36   4   9       27.39      -19.32     85.20 o 
 -34   4   9     1681.36     1775.81    175.57 o 
 -32   4   9     5183.00     4752.34    275.89 o 
 -30   4   9       96.40      236.57     97.69 o 
 -28   4   9      327.64      232.56     74.18 o 
 -26   4   9     2526.00     2319.41    133.90 o 
 -24   4   9     2085.45     1994.73    120.57 o 
 -22   4   9      210.87      177.94     77.81 o 
 -20   4   9     4460.23     3810.27    137.01 o 
 -18   4   9     5881.35     5965.83    146.30 o 
 -16   4   9        0.05      -24.18     40.26 o 
 -14   4   9     2192.87     1550.53     84.98 o 
 -12   4   9     3432.62     2914.79    103.26 o 
 -10   4   9     8379.16     8087.55    238.78 o 
  -8   4   9     2000.32     1556.40     63.22 o 
  -6   4   9    32842.70    32711.24    325.86 o 
  -4   4   9     8555.06     8065.73    157.12 o 
  -2   4   9      247.49      171.44     38.54 o 
   0   4   9     9107.01     8191.54    260.48 o 
   2   4   9     4896.78     4358.87    113.81 o 
   4   4   9      411.24      309.75     46.67 o 
   6   4   9     4741.57     4830.40    143.25 o 
   8   4   9     7413.13     7035.50    179.75 o 
  10   4   9       63.82       60.73     64.72 o 
  12   4   9     7234.35     7711.00    235.19 o 
  14   4   9      893.51      935.93    114.44 o 
  16   4   9     1363.04     1323.70    132.97 o 
  18   4   9      797.01      682.27    112.30 o 
  20   4   9     1795.49     1973.65    167.91 o 
  22   4   9      307.60      378.09    110.62 o 
  24   4   9       36.78      282.29    108.58 o 
  26   4   9      409.76      463.78    123.49 o 
  28   4   9      475.73      389.75    128.68 o 
  30   4   9       77.69      137.88    173.13 o 
 -43   5   9     1448.96     1555.67    263.46 o 
 -41   5   9      694.40      461.16    145.41 o 
 -39   5   9     2594.56     2320.22    219.98 o 
 -37   5   9     3289.49     3698.92    216.99 o 
 -35   5   9     1632.12     1326.93    142.30 o 
 -33   5   9     7077.71     7275.53    299.97 o 
 -31   5   9    13514.02    14523.69    436.14 o 
 -29   5   9     1955.87     1497.57    128.37 o 
 -27   5   9    12257.79    13129.95    277.86 o 
 -25   5   9    13041.91    13260.40    323.02 o 
 -23   5   9     8786.26     7577.78    197.39 o 
 -21   5   9    29668.16    30349.82    439.80 o 
 -19   5   9    16822.39    16184.75    259.80 o 
 -17   5   9     1560.21     1178.35     90.49 o 
 -15   5   9    37151.84    40665.01    477.35 o 
 -13   5   9    13095.38    13092.08    215.06 o 
 -11   5   9    18139.68    18767.94    230.27 o 
  -9   5   9    34523.10    34900.64    398.75 o 
  -7   5   9     5207.28     5031.62     96.45 o 
  -5   5   9     4005.46     3312.18    102.14 o 
  -3   5   9    26445.46    27670.67    288.81 o 
  -1   5   9     5105.10     4664.93    107.27 o 
   1   5   9    11108.03    11162.31    188.29 o 
   3   5   9     6701.70     6437.74    140.99 o 
   5   5   9     1769.28     1976.24     87.04 o 
   7   5   9      831.74      808.00     80.22 o 
   9   5   9     4657.95     4617.58    155.73 o 
  11   5   9     5847.47     5604.40    299.17 o 
  13   5   9     1137.49      973.28    111.85 o 
  15   5   9     1334.41      924.55    114.86 o 
  17   5   9     5085.57     4868.68    226.42 o 
  19   5   9      515.79      589.16    111.74 o 
  21   5   9     1314.45     1302.39    170.37 o 
  23   5   9     3559.38     3211.92    253.45 o 
  25   5   9     1242.40     1089.18    177.73 o 
  27   5   9     1345.62     1007.96    179.91 o 
  29   5   9     3413.33     4044.11    555.87 o 
  31   5   9      979.82      834.27    335.99 o 
 -42   6   9       32.46      106.32    127.63 o 
 -40   6   9      457.50      546.61    128.73 o 
 -38   6   9     1369.55     1055.69    230.65 o 
 -36   6   9        9.51      123.63    101.34 o 
 -34   6   9       89.32      278.84     89.37 o 
 -32   6   9      739.86      658.35    120.25 o 
 -30   6   9      637.85      806.72    103.65 o 
 -28   6   9      366.83      400.45     83.94 o 
 -26   6   9     7545.55     6889.69    240.54 o 
 -24   6   9      194.60      588.27    108.15 o 
 -22   6   9       21.05       53.19     59.10 o 
 -20   6   9     5986.56     5513.23    179.54 o 
 -18   6   9    18436.23    18606.31    285.85 o 
 -16   6   9      277.44      325.90     64.33 o 
 -14   6   9     6302.52     5792.37    143.01 o 
 -12   6   9     7543.04     7130.37    193.42 o 
 -10   6   9     2293.55     2402.83     88.25 o 
  -8   6   9     3348.15     2859.03    112.62 o 
  -6   6   9    10031.31     9378.86    181.63 o 
  -4   6   9      568.40      531.64     60.22 o 
  -2   6   9     2186.63     2410.77    108.48 o 
   0   6   9     6832.46     6267.69    152.22 o 
   2   6   9    11905.65    11547.69    233.28 o 
   4   6   9       21.66        4.78     47.45 o 
   6   6   9    12997.49    13846.24    278.17 o 
   8   6   9     5967.01     5867.41    245.71 o 
  10   6   9     1893.75     1423.75    135.64 o 
  12   6   9     1586.90     1771.15    170.80 o 
  14   6   9     3183.33     3265.06    356.73 o 
  16   6   9     1276.68      919.10    144.05 o 
  18   6   9      884.62     1041.37    218.90 o 
  20   6   9     2078.34     2003.19    214.42 o 
  22   6   9     1804.84     1799.41    203.43 o 
  24   6   9      270.68      304.78    150.50 o 
  26   6   9     1145.73     1276.59    190.98 o 
  28   6   9       87.73     -131.22    167.16 o 
  30   6   9      435.55      847.07    331.88 o 
 -41   7   9     1058.55      735.01    145.07 o 
 -39   7   9     3104.71     3191.60    218.67 o 
 -37   7   9     1022.23     1215.24    132.05 o 
 -35   7   9      578.75      222.96     93.23 o 
 -33   7   9     4544.56     4877.05    215.98 o 
 -31   7   9     5715.71     5904.53    306.34 o 
 -29   7   9     7413.52     6074.55    202.64 o 
 -27   7   9     8841.96     9706.83    245.24 o 
 -25   7   9     6585.24     7153.77    203.65 o 
 -23   7   9     8729.38     7475.94    203.80 o 
 -21   7   9     6285.82     7746.18    203.46 o 
 -19   7   9     9154.46     9387.26    237.17 o 
 -17   7   9    56623.88    53840.27    690.48 o 
 -15   7   9    10738.88    12271.60    256.39 o 
 -13   7   9     5768.70     5657.27    170.68 o 
 -11   7   9     3139.47     3026.27    142.49 o 
  -9   7   9     8322.90     9841.19    250.29 o 
  -7   7   9    14955.55    14660.74    260.28 o 
  -5   7   9    26152.59    25141.08    346.30 o 
  -3   7   9     8619.21     8992.84    186.96 o 
  -1   7   9     2227.72     1944.62    103.22 o 
   1   7   9     2984.15     3169.68    180.59 o 
   3   7   9      709.49      870.39     80.94 o 
   5   7   9      204.36      207.29     61.56 o 
   7   7   9     1115.85     1038.91    114.09 o 
   9   7   9      457.29      516.50     85.25 o 
  11   7   9      169.40      289.08     78.90 o 
  13   7   9      587.63      352.65    117.32 o 
  15   7   9       54.02      -21.50     94.80 o 
  17   7   9     1040.96     1062.81    219.36 o 
  19   7   9      583.10      289.45    124.17 o 
  21   7   9     1248.52     1418.40    245.23 o 
  23   7   9     1826.52     2117.08    246.70 o 
  25   7   9     1991.79     2101.59    227.08 o 
  27   7   9      786.88      251.06    154.65 o 
  29   7   9     2345.30     2318.18    446.12 o 
 -40   8   9       53.47      252.00    139.49 o 
 -38   8   9      310.90      290.70    105.93 o 
 -36   8   9      125.43      355.12    100.38 o 
 -34   8   9       11.67      113.94     87.51 o 
 -32   8   9     2786.30     2732.50    167.25 o 
 -30   8   9      267.90      653.41    101.00 o 
 -28   8   9      544.03      854.13    104.33 o 
 -26   8   9     3688.48     3621.06    279.05 o 
 -24   8   9     1732.08     2769.66    176.74 o 
 -22   8   9      237.07      201.10     83.28 o 
 -20   8   9     2639.91     2149.51    134.84 o 
 -18   8   9     2869.38     3621.23    166.76 o 
 -16   8   9     2712.16     2518.63    154.75 o 
 -14   8   9     5650.17     5482.06    245.61 o 
 -12   8   9    15447.71    15545.15    298.73 o 
 -10   8   9       20.58       47.23     68.22 o 
  -8   8   9     9243.07     8906.89    248.08 o 
  -6   8   9     7500.20     7624.75    253.15 o 
  -4   8   9       90.45       12.87     79.63 o 
  -2   8   9     1872.25     1787.94    180.94 o 
   0   8   9    15113.09    14548.56    258.14 o 
   2   8   9     4049.41     4115.29    143.41 o 
   4   8   9      630.78      500.48     73.05 o 
   6   8   9     4533.96     4754.93    183.51 o 
   8   8   9     5699.10     5086.37    185.38 o 
  10   8   9      790.34      661.51    108.82 o 
  12   8   9     1421.66     1435.66    143.91 o 
  14   8   9     1226.97     1701.32    159.51 o 
  16   8   9     2319.56     2008.17    170.53 o 
  18   8   9      464.29      800.36    198.27 o 
  20   8   9     1529.90     1716.43    174.20 o 
  22   8   9     1713.76     1881.55    180.77 o 
  24   8   9       18.04      -18.12    116.32 o 
  26   8   9      809.21     1273.96    242.69 o 
  28   8   9      676.67      502.49    294.34 o 
 -39   9   9      668.44      597.71    158.51 o 
 -37   9   9     1181.16     1439.36    167.03 o 
 -35   9   9     3151.80     3088.02    216.66 o 
 -33   9   9     4088.63     4109.44    311.48 o 
 -31   9   9     1594.86     1887.58    176.68 o 
 -29   9   9     4468.07     3906.01    219.02 o 
 -27   9   9     4047.23     4576.24    232.62 o 
 -25   9   9     4930.07     5589.93    229.69 o 
 -23   9   9     7059.10     6044.73    227.29 o 
 -21   9   9     7257.85     8265.72    259.02 o 
 -19   9   9    10286.92    10375.12    273.61 o 
 -17   9   9     8548.54     7719.99    215.18 o 
 -15   9   9     7794.00     8934.57    288.95 o 
 -13   9   9     9246.75     9982.52    242.17 o 
 -11   9   9    16726.07    16316.78    313.72 o 
  -9   9   9     1727.96     1982.74    179.69 o 
  -7   9   9     4325.17     3888.29    192.82 o 
  -5   9   9    10372.73    10812.20    277.90 o 
  -3   9   9      450.41      835.09     92.33 o 
  -1   9   9     5968.88     5557.54    161.01 o 
   1   9   9     3712.88     3445.28    181.15 o 
   3   9   9       65.64       97.88     48.13 o 
   5   9   9     2363.71     2110.98    140.50 o 
   7   9   9      286.07      372.54     87.88 o 
   9   9   9     1211.69     1302.69    121.17 o 
  11   9   9     2147.66     1886.39    141.67 o 
  13   9   9      119.16      108.66     83.08 o 
  15   9   9     2567.83     2871.11    200.19 o 
  17   9   9      143.72      253.87    104.25 o 
  19   9   9      537.63      568.81    127.37 o 
  21   9   9     1315.54     1540.52    170.18 o 
  23   9   9      397.00      233.46    130.94 o 
  25   9   9     1433.73     1808.26    268.66 o 
 -36  10   9       14.49      179.36    127.09 o 
 -34  10   9       40.85      136.57    109.74 o 
 -32  10   9      372.79      550.99    124.30 o 
 -30  10   9        0.83      -33.50     90.25 o 
 -28  10   9        8.48       53.55     93.00 o 
 -26  10   9      709.32     1056.13    135.15 o 
 -24  10   9      203.39      668.74    133.39 o 
 -22  10   9      571.89      482.71    106.96 o 
 -20  10   9     1604.99     1602.67    130.35 o 
 -18  10   9     6573.82     7315.20    216.25 o 
 -16  10   9      245.89      246.09     76.28 o 
 -14  10   9      617.00      562.70     89.19 o 
 -12  10   9     5870.34     6472.57    198.25 o 
 -10  10   9     1870.17     1908.42    201.73 o 
  -8  10   9      711.71      606.18    102.14 o 
  -6  10   9     7137.08     6955.43    234.41 o 
  -4  10   9     3409.95     3072.35    179.51 o 
  -2  10   9      226.80      204.92     83.11 o 
   0  10   9    10668.73    11427.79    266.33 o 
   2  10   9     3626.22     3478.14    170.57 o 
   4  10   9      162.49      110.91     62.45 o 
   6  10   9     6541.30     6366.80    209.66 o 
   8  10   9     1344.08     1645.34    135.77 o 
  10  10   9      175.94      153.24     85.66 o 
  12  10   9     2081.15     2165.85    156.27 o 
  14  10   9     1214.52     1106.50    141.67 o 
  16  10   9      935.36     1134.86    143.45 o 
  18  10   9       91.38       46.96     99.75 o 
  20  10   9      859.35      999.92    148.68 o 
  22  10   9     1016.94     1143.61    181.53 o 
  24  10   9      224.46      321.12    265.27 o 
 -35  11   9     2481.98     2498.10    240.59 o 
 -33  11   9     1451.32     1760.87    238.19 o 
 -31  11   9      745.14      837.31    141.05 o 
 -29  11   9     5594.40     4884.51    247.20 o 
 -27  11   9     1311.10     1715.57    161.43 o 
 -25  11   9     1698.17     2237.71    177.13 o 
 -23  11   9     9227.49     8241.71    293.73 o 
 -21  11   9     1538.43     1690.47    151.24 o 
 -19  11   9     6118.71     6792.00    242.94 o 
 -17  11   9    11173.61    10246.50    262.87 o 
 -15  11   9     3885.70     4249.66    192.14 o 
 -13  11   9     3610.15     3874.61    178.82 o 
 -11  11   9     8002.91     7662.56    222.75 o 
  -9  11   9      270.97      524.40     92.08 o 
  -7  11   9     5484.12     6199.29    231.81 o 
  -5  11   9     6801.93     6954.08    391.37 o 
  -3  11   9     1474.83     1893.62    154.70 o 
  -1  11   9     3787.20     3727.73    206.95 o 
   1  11   9     5052.01     5288.49    219.08 o 
   3  11   9     1493.84     1137.40    114.76 o 
   5  11   9      639.47      547.17     98.74 o 
   7  11   9        5.80       23.15     77.12 o 
   9  11   9       92.51      219.49     88.31 o 
  11  11   9      892.78      733.52    111.22 o 
  13  11   9      295.09      252.08     96.69 o 
  15  11   9      873.77      986.85    147.74 o 
  17  11   9      139.88       51.58     96.24 o 
  19  11   9      773.18      574.63    133.55 o 
  21  11   9      922.86      787.37    210.18 o 
 -32  12   9     1670.17     1597.59    294.87 o 
 -30  12   9      256.20      703.86    157.46 o 
 -28  12   9      140.60      314.49    116.19 o 
 -26  12   9      923.88     1232.07    179.07 o 
 -24  12   9      645.50     1068.21    138.67 o 
 -22  12   9        0.25       -5.75     92.89 o 
 -20  12   9     1142.51     1047.28    170.56 o 
 -18  12   9      411.03     1082.34    117.00 o 
 -16  12   9        1.57      -76.07     69.49 o 
 -14  12   9     1362.70     1299.34    123.71 o 
 -12  12   9     1703.51     2279.00    209.59 o 
 -10  12   9      361.42      450.84     93.38 o 
  -8  12   9       32.90      -53.66     84.91 o 
  -6  12   9     1803.42     2281.30    172.72 o 
  -4  12   9     1638.29     1956.65    164.59 o 
  -2  12   9      967.51     1262.16    139.77 o 
   0  12   9      463.84      546.62    133.37 o 
   2  12   9      154.88      278.40    104.59 o 
   4  12   9      581.16      605.85    140.03 o 
   6  12   9      330.28      180.74    102.24 o 
   8  12   9      375.97      373.11    102.32 o 
  10  12   9      608.85      752.33    119.75 o 
  12  12   9      248.46      356.10    100.58 o 
  14  12   9      124.87      115.37    123.85 o 
  16  12   9      330.92      305.59    133.56 o 
  18  12   9      124.71      154.69    123.94 o 
  20  12   9        5.44      -52.64    224.34 o 
 -29  13   9     5596.13     6641.88   1443.28 o 
 -27  13   9      603.42      457.01    178.49 o 
 -25  13   9      375.58      318.42    167.90 o 
 -23  13   9     5776.74     5884.57    344.99 o 
 -21  13   9      602.97      490.40    154.79 o 
 -19  13   9     1836.44     2480.52    224.46 o 
 -17  13   9    10243.55    10549.64    278.93 o 
 -15  13   9       68.39      154.23     85.92 o 
 -13  13   9     4645.05     5492.47    210.99 o 
 -11  13   9     6192.50     5533.08    213.32 o 
  -9  13   9        0.04       -3.49     74.33 o 
  -7  13   9     4475.53     4928.93    293.59 o 
  -5  13   9     2986.58     2941.72    198.49 o 
  -3  13   9      291.36      284.99    106.41 o 
  -1  13   9     6328.33     7428.75    280.57 o 
   1  13   9      326.44      476.00    117.83 o 
   3  13   9       53.68       -4.39    119.56 o 
   5  13   9     4707.56     4845.13    301.69 o 
   7  13   9      128.02      -80.28    106.41 o 
   9  13   9     2336.20     2309.57    227.29 o 
  11  13   9     1325.99     1853.21    160.86 o 
  13  13   9      300.26      332.86    106.95 o 
  15  13   9      473.65      482.35    144.10 o 
  17  13   9      496.76      772.13    305.59 o 
 -26  14   9       28.45       78.50    162.43 o 
 -24  14   9      142.77       58.54    155.74 o 
 -22  14   9      694.48      303.69    251.60 o 
 -20  14   9      184.41      139.38    172.59 o 
 -18  14   9      193.97      424.19    144.43 o 
 -16  14   9       22.03       55.19    117.16 o 
 -14  14   9       43.76      207.27    125.04 o 
 -12  14   9       93.90      245.95    152.06 o 
 -10  14   9        1.97      -18.45    107.23 o 
  -8  14   9        6.73     -110.93    100.11 o 
  -6  14   9      105.45      170.58    106.69 o 
  -4  14   9       41.00      -54.38     96.01 o 
  -2  14   9     1344.82     1324.86    260.05 o 
   0  14   9       75.26      131.90    109.53 o 
   2  14   9     1129.06      914.02    165.10 o 
   4  14   9      706.18      921.04    253.51 o 
   6  14   9      726.25     1205.98    179.63 o 
   8  14   9       54.44      215.26    131.81 o 
  10  14   9      108.62      135.32    128.96 o 
  12  14   9       54.53      -62.34    148.61 o 
  14  14   9       10.45      -96.84    157.01 o 
 -21  15   9      616.54      726.75    215.63 o 
 -19  15   9      670.23      941.26    226.43 o 
 -17  15   9     5663.46     5626.10    419.61 o 
 -15  15   9       35.83       63.51    156.11 o 
 -13  15   9     2090.36     2340.62    297.32 o 
 -11  15   9     3542.06     3340.66    329.97 o 
  -9  15   9      402.76      427.10    264.55 o 
  -7  15   9     2586.68     3179.49    262.98 o 
  -5  15   9     4180.13     4511.87    354.03 o 
  -3  15   9       26.40      215.14    129.49 o 
  -1  15   9     4658.33     5486.73    333.49 o 
   1  15   9       72.65      -93.29    139.86 o 
   3  15   9     1542.26     1395.20    368.69 o 
   5  15   9     2281.36     2820.33    489.61 o 
   7  15   9        5.33      102.75    254.26 o 
   9  15   9      324.05      902.59    338.77 o 
 -14  16   9      195.68      108.19    171.59 o 
 -12  16   9       75.64     -109.77    158.88 o 
 -10  16   9        1.94      108.16    241.16 o 
  -8  16   9       43.44     -171.24    182.48 o 
  -6  16   9       95.74       -8.27    169.73 o 
  -4  16   9      415.07      384.89    196.56 o 
  -2  16   9      117.99      -56.40    159.77 o 
   0  16   9       16.58      -60.32    236.32 o 
   2  16   9      131.14     -342.42    171.21 o 
 -44   0  10      971.29     1766.08    377.70 o 
 -42   0  10        1.81     -169.66    202.54 o 
 -40   0  10      157.96      268.69    226.96 o 
 -38   0  10     2258.53     2227.80    362.73 o 
 -36   0  10     5877.01     5542.67    515.55 o 
 -34   0  10     4469.02     4355.39    433.95 o 
 -32   0  10     1585.91     1560.91    284.71 o 
 -30   0  10     1031.70     1285.72    255.90 o 
 -28   0  10       71.88      243.94    171.13 o 
 -26   0  10     2509.62     2544.79    216.08 o 
 -24   0  10    10747.02    11649.80    337.88 o 
 -22   0  10      184.67      137.29     77.31 o 
 -20   0  10     1060.49      981.70    109.76 o 
 -18   0  10     9391.75    10635.12    299.63 o 
 -16   0  10     2531.74     2821.86    135.37 o 
 -14   0  10     5258.20     6602.66    206.71 o 
 -12   0  10    32613.07    31315.15    443.70 o 
 -10   0  10     1116.87     1306.90     91.95 o 
  -8   0  10    34241.27    35528.66    568.01 o 
  -6   0  10   201282.80   205385.11   4554.17 o 
  -4   0  10      841.95     1000.87    115.48 o 
  -2   0  10    46890.95    43750.01    841.56 o 
   0   0  10    86960.92    87252.41   1513.51 o 
   2   0  10     2821.06     3055.91    209.18 o 
   4   0  10    34973.11    34309.80   1163.43 o 
   6   0  10    49608.11    50984.92   1014.53 o 
   8   0  10    22887.74    21786.13    568.12 o 
  10   0  10   106592.66   104593.63   2851.34 o 
  12   0  10    22848.74    24185.43    642.47 o 
  14   0  10       88.61      138.73    110.36 o 
  16   0  10    29604.42    28545.33   1390.86 o 
  18   0  10    16765.52    17584.98    577.04 o 
  20   0  10     2789.34     2281.06    253.50 o 
  22   0  10    15974.88    17278.77    611.89 o 
  24   0  10     6598.20     7649.38    508.93 o 
  26   0  10      707.29      237.48    225.76 o 
  28   0  10     8446.12     9164.53   1343.39 o 
  30   0  10      680.37      736.28    301.91 o 
 -45   1  10       16.57       44.63    168.48 o 
 -43   1  10        5.49        0.97    127.17 o 
 -41   1  10        3.69      -66.64    157.29 o 
 -39   1  10       65.96       39.36    141.04 o 
 -37   1  10      436.40      445.26    173.66 o 
 -35   1  10      565.96      402.06    157.01 o 
 -33   1  10     2106.55     2171.80    371.96 o 
 -31   1  10       21.55     -178.62    103.70 o 
 -29   1  10      362.12      300.99     95.62 o 
 -27   1  10        2.21      -57.15     71.78 o 
 -25   1  10      866.33      877.28    137.18 o 
 -23   1  10     2977.51     2574.24    113.80 o 
 -21   1  10     7118.81     7272.14    173.28 o 
 -19   1  10     5891.15     6370.25    205.26 o 
 -17   1  10     1897.76     1599.97     77.59 o 
 -15   1  10      597.00      371.78     44.82 o 
 -13   1  10      383.38      321.06     42.88 o 
 -11   1  10      658.41      758.31     46.29 o 
  -9   1  10     5343.69     4706.71    102.63 o 
  -7   1  10      186.80      119.31     39.15 o 
  -5   1  10     3717.22     3775.51    186.79 o 
  -3   1  10      134.42      116.03     45.51 o 
  -1   1  10      218.11      106.23     44.73 o 
   1   1  10      553.58      600.30     65.29 o 
   3   1  10     1028.79      884.18     70.92 o 
   5   1  10      106.95      134.56     46.80 o 
   7   1  10      851.84      965.62    101.74 o 
   9   1  10     6960.78     6542.23    209.72 o 
  11   1  10     6614.75     5793.03    206.36 o 
  13   1  10      144.72      213.40     81.57 o 
  15   1  10      219.70      158.81     81.23 o 
  17   1  10      254.05      265.27    100.13 o 
  19   1  10       26.58       40.73     84.97 o 
  21   1  10        0.25      -58.21     84.31 o 
  23   1  10       42.36      -67.08     87.06 o 
  25   1  10        7.87       32.38    102.01 o 
  27   1  10      145.91      207.27    119.03 o 
  29   1  10       95.51      -62.22    154.29 o 
  31   1  10        3.88     -116.36    165.07 o 
 -44   2  10      584.33     1059.97    201.60 o 
 -42   2  10        4.88      147.74    128.27 o 
 -40   2  10       20.87      -74.65    131.22 o 
 -38   2  10     7391.20     8734.77    336.21 o 
 -36   2  10      664.35      864.36    177.38 o 
 -34   2  10      624.84     1139.40    183.97 o 
 -32   2  10     6812.13     8007.79    355.90 o 
 -30   2  10      624.38      777.72    120.30 o 
 -28   2  10      783.75      629.03    106.00 o 
 -26   2  10      545.22      557.50     98.29 o 
 -24   2  10     4947.67     5187.15    197.81 o 
 -22   2  10      423.67      794.74     90.38 o 
 -20   2  10       56.67        9.59     57.06 o 
 -18   2  10    34786.02    37019.52    423.91 o 
 -16   2  10     2694.81     2512.96     87.94 o 
 -14   2  10      284.11      541.41     49.54 o 
 -12   2  10    39034.55    38692.78    371.60 o 
 -10   2  10     4455.06     4537.64    118.95 o 
  -8   2  10    23799.37    25122.58    294.55 o 
  -6   2  10    61640.12    60311.03    628.79 o 
  -4   2  10    16166.44    17481.95    245.81 o 
  -2   2  10    43653.44    42933.85    585.39 o 
   0   2  10    58333.48    56946.16    665.21 o 
   2   2  10     2564.84     2788.57     96.84 o 
   4   2  10    47491.34    48769.55    532.15 o 
   6   2  10    52459.96    54690.02    662.15 o 
   8   2  10     4517.00     4232.73    169.02 o 
  10   2  10    34196.65    33085.72    545.55 o 
  12   2  10    27210.42    27132.19    488.83 o 
  14   2  10     8824.30     7703.41    258.82 o 
  16   2  10    30436.98    30419.01    558.02 o 
  18   2  10    12789.43    13180.92    348.25 o 
  20   2  10     4531.16     3604.28    218.26 o 
  22   2  10    15242.45    15329.06    401.92 o 
  24   2  10     4957.23     5436.36    282.81 o 
  26   2  10     2876.74     2094.98    195.99 o 
  28   2  10     5212.37     5767.56    357.61 o 
  30   2  10     1170.59     1474.50    268.68 o 
 -45   3  10       34.19       17.92    143.37 o 
 -43   3  10       38.31      -16.03    125.99 o 
 -41   3  10      310.67      410.69    143.59 o 
 -39   3  10        5.33      -64.84    111.86 o 
 -37   3  10      615.10      423.26    129.18 o 
 -35   3  10      139.93       43.02    107.90 o 
 -33   3  10       14.10     -121.62     79.85 o 
 -31   3  10      395.94      272.01    105.78 o 
 -29   3  10     1672.30     1426.87    142.25 o 
 -27   3  10      791.14      928.59    107.27 o 
 -25   3  10        3.46      -38.39     74.74 o 
 -23   3  10      729.48      560.41     86.89 o 
 -21   3  10      239.57      154.73     66.20 o 
 -19   3  10     2482.01     2428.39    119.77 o 
 -17   3  10      533.22      281.48     61.52 o 
 -15   3  10     3095.58     2646.26     93.84 o 
 -13   3  10     7204.25     7733.30    118.00 o 
 -11   3  10     5944.84     5058.20    135.50 o 
  -9   3  10     2171.54     1800.41     74.32 o 
  -7   3  10     4700.58     4003.74     98.24 o 
  -5   3  10      318.29      326.31     52.98 o 
  -3   3  10     9465.09     9571.49    158.73 o 
  -1   3  10     4701.12     4514.87    117.78 o 
   1   3  10       11.53      -17.68     36.90 o 
   3   3  10     1894.19     1921.67     87.31 o 
   5   3  10     1516.31     1714.79    184.80 o 
   7   3  10      515.36      422.31     66.55 o 
   9   3  10        8.29       42.59     64.78 o 
  11   3  10     2513.03     2812.72    187.78 o 
  13   3  10      418.72      427.75    121.62 o 
  15   3  10        0.11      -90.41     69.37 o 
  17   3  10      989.29     1267.31    135.93 o 
  19   3  10     1302.12     1142.89    136.82 o 
  21   3  10       50.51       86.54     94.62 o 
  23   3  10      924.81     1034.64    148.56 o 
  25   3  10      168.79      327.44    136.41 o 
  27   3  10      116.09      104.13    109.10 o 
  29   3  10      610.85      767.77    369.60 o 
 -44   4  10     1191.21     1528.46    201.67 o 
 -42   4  10      535.58      587.99    152.37 o 
 -40   4  10      439.87      682.41    154.40 o 
 -38   4  10      535.05     1001.36    160.90 o 
 -36   4  10      210.48      338.74    127.18 o 
 -34   4  10      987.56     1206.99    161.15 o 
 -32   4  10       49.61      -52.33     85.47 o 
 -30   4  10     1235.24     1451.85    121.81 o 
 -28   4  10      165.00      267.24     80.50 o 
 -26   4  10     1155.45     1335.06    110.29 o 
 -24   4  10     4267.54     4607.89    164.47 o 
 -22   4  10      469.09      499.84    118.83 o 
 -20   4  10      688.29      662.98     74.50 o 
 -18   4  10     9910.05    10782.92    204.82 o 
 -16   4  10     1319.99      860.26     74.55 o 
 -14   4  10     1518.73     1501.86     85.77 o 
 -12   4  10    27321.19    26749.39    278.43 o 
 -10   4  10    11550.77    10963.55    155.40 o 
  -8   4  10    18529.19    19512.34    246.85 o 
  -6   4  10    31340.96    32967.50    335.34 o 
  -4   4  10     4532.11     4731.47    111.39 o 
  -2   4  10    18185.76    17741.29    291.01 o 
   0   4  10    44976.27    46337.70    568.37 o 
   2   4  10    10807.98    11163.71    191.35 o 
   4   4  10    37075.84    36522.15    486.43 o 
   6   4  10    44150.32    43785.48    566.24 o 
   8   4  10    13708.19    13102.46    258.44 o 
  10   4  10    45787.74    44665.14   1292.95 o 
  12   4  10    34333.10    34743.61    684.61 o 
  14   4  10     2462.02     2224.68    289.17 o 
  16   4  10    17829.01    17790.12    664.54 o 
  18   4  10     9895.19    10059.28    306.64 o 
  20   4  10     3670.14     2704.31    197.48 o 
  22   4  10    11630.21    12019.24    422.44 o 
  24   4  10     4695.21     5003.59    274.68 o 
  26   4  10     2821.20     2430.81    209.17 o 
  28   4  10     3842.32     4327.84    579.13 o 
  30   4  10      444.72      711.39    309.90 o 
 -43   5  10      219.41      267.39    167.59 o 
 -41   5  10      712.21      907.61    163.88 o 
 -39   5  10        1.84       -8.81    193.30 o 
 -37   5  10       11.90       10.23     93.66 o 
 -35   5  10     1290.64     1245.92    142.33 o 
 -33   5  10      139.99      126.27     82.63 o 
 -31   5  10       79.01      -21.44     70.33 o 
 -29   5  10     1103.18     1105.05    109.56 o 
 -27   5  10      201.65      422.31     94.20 o 
 -25   5  10     2307.22     2839.35    146.37 o 
 -23   5  10     6108.36     5473.42    173.06 o 
 -21   5  10      803.14      881.24    104.31 o 
 -19   5  10      383.07      458.86     65.79 o 
 -17   5  10     2046.14     1404.20     89.65 o 
 -15   5  10     7891.97     7385.48    163.52 o 
 -13   5  10     4398.30     4222.66    142.89 o 
 -11   5  10     1360.11      970.73     76.98 o 
  -9   5  10     3049.47     2619.13     88.57 o 
  -7   5  10     5972.34     5607.30    106.86 o 
  -5   5  10     6378.53     6409.36    116.33 o 
  -3   5  10    11575.24    11183.10    195.37 o 
  -1   5  10    14787.90    14117.20    207.74 o 
   1   5  10        2.34      -24.37     30.23 o 
   3   5  10     2412.70     2562.15    104.67 o 
   5   5  10     8419.08     8398.19    181.20 o 
   7   5  10      216.45       73.52     66.18 o 
   9   5  10      886.91      871.43    100.89 o 
  11   5  10     8153.02     8854.04    506.52 o 
  13   5  10      980.58      727.72    127.12 o 
  15   5  10       42.78     -114.43     87.74 o 
  17   5  10     1566.67     1659.27    178.82 o 
  19   5  10     1026.71      871.28    159.30 o 
  21   5  10      142.11      172.34    150.19 o 
  23   5  10      729.36     1035.44    235.22 o 
  25   5  10     1129.79     1522.21    208.47 o 
  27   5  10      648.06      492.37    290.74 o 
  29   5  10        6.81      -34.38    237.47 o 
 -42   6  10       26.98      143.42    132.35 o 
 -40   6  10      223.89      332.83    136.38 o 
 -38   6  10     1371.21     1362.36    154.73 o 
 -36   6  10      455.75      321.20    110.77 o 
 -34   6  10      600.45      684.41    107.77 o 
 -32   6  10        2.37     -121.58     68.98 o 
 -30   6  10       25.75      -99.28     68.83 o 
 -28   6  10      657.80      966.40    114.34 o 
 -26   6  10       71.20      -35.93     67.06 o 
 -24   6  10     1387.77     1519.97    114.56 o 
 -22   6  10       19.99       -8.14     58.89 o 
 -20   6  10      526.73      690.84     79.51 o 
 -18   6  10    24204.88    25441.44    354.97 o 
 -16   6  10      223.48       40.90     50.07 o 
 -14   6  10    10630.78    10101.64    237.02 o 
 -12   6  10    13392.78    14833.49    281.83 o 
 -10   6  10     2653.29     1889.58    131.20 o 
  -8   6  10    11294.81    11227.85    239.51 o 
  -6   6  10    20737.54    19984.96    293.97 o 
  -4   6  10    13529.43    12594.13    258.88 o 
  -2   6  10    33528.72    32562.39    417.35 o 
   0   6  10    24764.97    25743.05    356.44 o 
   2   6  10     8038.32     7312.99    187.46 o 
   4   6  10    20670.38    20713.18    404.69 o 
   6   6  10    20349.26    21338.45    371.56 o 
   8   6  10    20455.18    18867.65    390.74 o 
  10   6  10    15448.62    15173.17    502.47 o 
  12   6  10     6788.50     6762.89    421.39 o 
  14   6  10    12756.21    11493.03    374.37 o 
  16   6  10    15120.61    14557.46    437.22 o 
  18   6  10     7947.83     9035.42    355.29 o 
  20   6  10     7550.33     7398.23    329.35 o 
  22   6  10     8132.26     8642.84    575.38 o 
  24   6  10     1747.69     2087.35    228.74 o 
  26   6  10     3307.58     3142.50    336.25 o 
  28   6  10     2173.52     1677.43    389.94 o 
 -41   7  10      239.33      339.51    143.98 o 
 -39   7  10       32.25      229.85    116.46 o 
 -37   7  10        0.41       60.83     90.49 o 
 -35   7  10      815.77      991.08    122.00 o 
 -33   7  10       19.60       69.01     80.85 o 
 -31   7  10      100.91      134.12     83.76 o 
 -29   7  10     2931.25     2874.93    163.94 o 
 -27   7  10      367.63      559.31     93.78 o 
 -25   7  10     1896.25     2127.67    135.00 o 
 -23   7  10     4051.36     3984.82    239.22 o 
 -21   7  10     9431.02     9775.75    211.32 o 
 -19   7  10      168.21      348.98     77.67 o 
 -17   7  10    13118.71    12051.83    261.65 o 
 -15   7  10     2725.17     2860.50    156.54 o 
 -13   7  10     1398.84     1367.04    110.63 o 
 -11   7  10     7813.07     6241.16    207.00 o 
  -9   7  10     1226.36     1039.32    111.47 o 
  -7   7  10    21061.81    22135.14    409.70 o 
  -5   7  10      370.72      347.99     72.41 o 
  -3   7  10     3499.37     3691.05    161.87 o 
  -1   7  10     5858.43     5877.81    217.15 o 
   1   7  10      385.22      294.24     62.05 o 
   3   7  10     1922.32     1838.52    106.86 o 
   5   7  10     9831.76     9497.50    424.09 o 
   7   7  10      912.55      690.52    113.79 o 
   9   7  10     1280.82     1399.59    120.40 o 
  11   7  10     9534.48     9542.46    289.97 o 
  13   7  10     1733.56     1626.19    155.76 o 
  15   7  10      290.07      236.13    113.15 o 
  17   7  10     2658.52     2762.06    232.41 o 
  19   7  10     1104.40      931.00    160.08 o 
  21   7  10        0.69     -107.08    119.48 o 
  23   7  10      551.13      671.67    166.97 o 
  25   7  10       81.84      612.53    186.95 o 
  27   7  10      511.46      329.91    300.10 o 
 -40   8  10      521.75      678.48    189.75 o 
 -38   8  10      375.10      520.36    130.16 o 
 -36   8  10      217.77      225.10     96.87 o 
 -34   8  10       15.13        1.79    111.59 o 
 -32   8  10        7.82        2.77     88.48 o 
 -30   8  10        0.30       28.08     91.31 o 
 -28   8  10       19.94      -37.82     85.12 o 
 -26   8  10       21.28      172.93     91.33 o 
 -24   8  10       25.55      -51.94     83.49 o 
 -22   8  10       40.27      -83.64     58.48 o 
 -20   8  10     1680.60     1036.82    106.79 o 
 -18   8  10      862.26      991.49    101.71 o 
 -16   8  10     7301.22     6263.26    190.44 o 
 -14   8  10     3818.76     3052.00    153.85 o 
 -12   8  10     1900.74     2106.97    128.08 o 
 -10   8  10     1155.41      782.18    121.88 o 
  -8   8  10    13914.17    12970.27    320.66 o 
  -6   8  10    19777.03    20425.84    398.55 o 
  -4   8  10     7225.22     6249.22    204.62 o 
  -2   8  10     8625.05     8640.48    194.76 o 
   0   8  10    10095.98    10810.36    222.96 o 
   2   8  10    21034.32    20072.21    438.24 o 
   4   8  10    15702.30    15814.09    319.94 o 
   6   8  10    13572.62    13803.82    302.36 o 
   8   8  10    13718.32    13042.13    335.87 o 
  10   8  10    16926.14    15895.06    375.75 o 
  12   8  10     8529.86     8353.63    281.57 o 
  14   8  10     6797.59     7075.87    391.24 o 
  16   8  10     6308.19     5980.76    264.66 o 
  18   8  10     5513.17     5626.15    261.50 o 
  20   8  10     5457.79     6207.49    296.26 o 
  22   8  10     3209.01     3447.36    237.45 o 
  24   8  10     2246.01     1496.90    356.43 o 
  26   8  10     2062.45     1811.68    394.79 o 
 -39   9  10      186.19      328.01    142.25 o 
 -37   9  10       46.44      131.15    110.45 o 
 -35   9  10     2276.66     2701.29    266.64 o 
 -33   9  10      384.07      617.39    130.06 o 
 -31   9  10      327.41      212.57    104.96 o 
 -29   9  10     1804.55     2079.18    240.70 o 
 -27   9  10      242.49      530.65    114.53 o 
 -25   9  10      761.05     1020.62    126.53 o 
 -23   9  10     6018.64     5958.87    336.90 o 
 -21   9  10      540.51     1199.68    116.39 o 
 -19   9  10      975.09     1587.80    179.69 o 
 -17   9  10     1690.69     1191.30    112.99 o 
 -15   9  10     2275.72     2859.18    156.72 o 
 -13   9  10     4733.74     5259.58    328.59 o 
 -11   9  10      319.26       21.74     66.41 o 
  -9   9  10      329.74      509.95     97.79 o 
  -7   9  10     9373.53     9758.93    271.14 o 
  -5   9  10     1365.54     1478.86    131.90 o 
  -3   9  10        6.70      137.92     80.51 o 
  -1   9  10     8908.53     9830.93    217.96 o 
   1   9  10      190.09      234.82     69.81 o 
   3   9  10      404.88      255.97     88.01 o 
   5   9  10     4079.12     4186.02    192.32 o 
   7   9  10       62.90       99.14     78.16 o 
   9   9  10      542.88      469.35     95.52 o 
  11   9  10     2174.35     2074.82    153.10 o 
  13   9  10     2226.84     2066.14    178.78 o 
  15   9  10        2.57     -137.80     83.82 o 
  17   9  10     2322.69     2355.82    220.52 o 
  19   9  10      225.48      206.24    113.28 o 
  21   9  10      103.90      178.64    126.35 o 
  23   9  10      105.03     -186.76    211.49 o 
 -36  10  10      202.18       -2.78    125.86 o 
 -34  10  10       97.37      117.22    108.83 o 
 -32  10  10        3.57       51.32    114.78 o 
 -30  10  10      158.80      323.57    108.33 o 
 -28  10  10      298.15      338.44    107.22 o 
 -26  10  10      509.16      179.68     94.37 o 
 -24  10  10      594.99      607.78    114.63 o 
 -22  10  10      157.38       19.79     83.97 o 
 -20  10  10     7192.08     5663.59    301.96 o 
 -18  10  10       53.33      110.78     74.10 o 
 -16  10  10     2263.16     2051.15    139.44 o 
 -14  10  10     4319.02     3590.60    183.98 o 
 -12  10  10       82.78      286.33     81.81 o 
 -10  10  10     9695.62     8259.04    261.43 o 
  -8  10  10     4211.88     3364.80    192.88 o 
  -6  10  10      681.95      818.07    116.10 o 
  -4  10  10    20159.53    18707.17    401.24 o 
  -2  10  10    12164.62    11197.19    300.59 o 
   0  10  10     6658.38     7211.57    216.86 o 
   2  10  10    12429.33    11645.87    250.67 o 
   4  10  10     5238.97     5069.40    235.12 o 
   6  10  10     1278.65     1474.95    131.19 o 
   8  10  10    14975.37    14732.22    352.39 o 
  10  10  10     6183.29     5822.85    226.73 o 
  12  10  10     3522.05     3461.39    223.13 o 
  14  10  10     8801.61     8929.47    308.86 o 
  16  10  10     2808.57     3151.43    221.71 o 
  18  10  10     3116.89     3119.79    231.81 o 
  20  10  10     6719.97     7674.49    352.40 o 
  22  10  10     1830.33     1637.04    381.86 o 
 -35  11  10      430.28      356.61    142.24 o 
 -33  11  10       12.85      -20.33    114.14 o 
 -31  11  10       18.20       87.80    106.38 o 
 -29  11  10     1726.66     2028.18    182.12 o 
 -27  11  10        2.19       98.18     99.18 o 
 -25  11  10      274.42      387.60    160.81 o 
 -23  11  10      239.61      245.43    100.92 o 
 -21  11  10        2.21      -34.79     79.58 o 
 -19  11  10     2142.74     2415.01    155.88 o 
 -17  11  10      323.31      165.42     83.07 o 
 -15  11  10      184.84       87.25     78.72 o 
 -13  11  10     3678.25     4006.31    189.94 o 
 -11  11  10      748.05      497.77     92.89 o 
  -9  11  10      889.31     1237.50    135.75 o 
  -7  11  10     4542.13     4521.04    319.44 o 
  -5  11  10     1689.23     1354.78    141.52 o 
  -3  11  10     1310.69     1690.43    154.14 o 
  -1  11  10     3077.73     3729.34    208.96 o 
   1  11  10        9.51      -81.98     80.04 o 
   3  11  10      157.94      258.79    204.00 o 
   5  11  10     4087.26     3983.09    225.70 o 
   7  11  10      162.55      251.36     89.24 o 
   9  11  10       72.52      131.92     85.55 o 
  11  11  10     1501.87     1695.80    150.14 o 
  13  11  10      199.44      186.05    106.95 o 
  15  11  10       81.63      130.82    104.39 o 
  17  11  10      715.31      906.46    150.31 o 
  19  11  10      521.68      264.77    266.55 o 
  21  11  10        6.08     -277.17    204.25 o 
 -32  12  10      342.66      437.65    149.97 o 
 -30  12  10      246.44      667.15    196.86 o 
 -28  12  10      242.65      203.73    128.15 o 
 -26  12  10      450.38      209.72    112.90 o 
 -24  12  10      287.35      292.94    115.58 o 
 -22  12  10      356.06      489.57    127.73 o 
 -20  12  10     2089.13     1317.76    130.43 o 
 -18  12  10      582.18      586.81    102.27 o 
 -16  12  10     2994.87     2699.93    165.87 o 
 -14  12  10     3138.44     2374.57    156.01 o 
 -12  12  10      130.26      105.27     80.80 o 
 -10  12  10     3275.63     3477.81    183.83 o 
  -8  12  10     5837.26     4946.11    236.33 o 
  -6  12  10      197.12      273.82    102.45 o 
  -4  12  10     7953.14     7644.56    265.99 o 
  -2  12  10     4768.16     4334.43    234.72 o 
   0  12  10      262.41      355.95    111.35 o 
   2  12  10    15610.22    14836.12    441.12 o 
   4  12  10     4077.98     4668.08    293.30 o 
   6  12  10     2456.11     2048.80    179.08 o 
   8  12  10     8707.74     8670.01    397.72 o 
  10  12  10     1841.04     1804.21    156.93 o 
  12  12  10     2452.85     2205.46    172.31 o 
  14  12  10     7681.31     7783.36    299.62 o 
  16  12  10     1697.24     1924.66    357.44 o 
  18  12  10     2022.55     2413.58    439.68 o 
 -29  13  10       26.24       58.93    222.41 o 
 -27  13  10       15.08     -183.29    155.34 o 
 -25  13  10     1022.62     1039.55    171.58 o 
 -23  13  10     1069.33     1288.27    182.69 o 
 -21  13  10        3.50       72.81    153.19 o 
 -19  13  10      866.65      873.34    118.52 o 
 -17  13  10      828.32      682.69    110.51 o 
 -15  13  10      303.46      764.25    113.11 o 
 -13  13  10     1221.41     1527.30    136.65 o 
 -11  13  10      496.04      336.45     93.18 o 
  -9  13  10      312.14       42.77     76.65 o 
  -7  13  10      338.57      300.54    110.16 o 
  -5  13  10       49.89      -25.05     96.61 o 
  -3  13  10      289.53      342.47    113.94 o 
  -1  13  10     3105.13     3489.00    219.84 o 
   1  13  10      378.30      167.72    121.81 o 
   3  13  10      154.45       63.06    112.47 o 
   5  13  10      492.14      470.66    171.65 o 
   7  13  10      247.13      380.35    141.28 o 
   9  13  10      237.00       13.86    119.34 o 
  11  13  10      394.03      315.10    118.99 o 
  13  13  10       58.22      176.06    218.79 o 
  15  13  10      298.30      225.85    266.37 o 
 -26  14  10       11.46      -82.97    149.87 o 
 -24  14  10      689.04     1421.04    252.27 o 
 -22  14  10      469.18      938.35    223.25 o 
 -20  14  10      885.15      -48.19    216.95 o 
 -18  14  10       43.41      379.36    177.74 o 
 -16  14  10     1324.31     1507.92    199.00 o 
 -14  14  10     2515.07     1709.59    205.98 o 
 -12  14  10      188.39      225.23    120.54 o 
 -10  14  10     2514.73     3131.01    185.19 o 
  -8  14  10     1955.56     1422.93    139.51 o 
  -6  14  10        5.98      -63.33     97.73 o 
  -4  14  10     7888.02     7863.63    291.80 o 
  -2  14  10     6103.23     5544.81    282.36 o 
   0  14  10       80.92       84.53    126.68 o 
   2  14  10     2429.08     2514.43    315.72 o 
   4  14  10     2134.89     1945.63    217.84 o 
   6  14  10     1232.45     1579.08    258.77 o 
   8  14  10     5773.91     6073.55    440.77 o 
  10  14  10      702.14      811.63    309.20 o 
 -19  15  10      424.18      340.38    186.01 o 
 -17  15  10      522.70      303.75    335.54 o 
 -15  15  10      669.05      251.12    182.92 o 
 -13  15  10      142.52      553.77    200.14 o 
 -11  15  10        6.79       64.42    168.10 o 
  -9  15  10      603.61      448.66    191.87 o 
  -7  15  10      808.50      861.40    215.07 o 
  -5  15  10        0.43      -52.46    151.45 o 
  -3  15  10      268.16      268.04    271.15 o 
   1  15  10       45.91       13.13    241.17 o 
   3  15  10      495.67      721.05    321.52 o 
   5  15  10       44.94      -88.88    224.69 o 
 -10  16  10     2196.40     2351.71    382.38 o 
  -8  16  10      517.91      280.49    294.33 o 
  -6  16  10       44.99      -71.85    166.20 o 
  -4  16  10     4426.78     5087.96    421.11 o 
 -45   1  11      215.30      113.73    123.78 o 
 -43   1  11        6.77      154.94    124.46 o 
 -41   1  11     1736.10     2119.25    262.45 o 
 -39   1  11     2698.82     2647.15    559.44 o 
 -37   1  11     5773.63     6964.35    359.53 o 
 -35   1  11     4857.88     4983.38    491.64 o 
 -33   1  11     1230.73     1204.64    191.64 o 
 -31   1  11     8735.28     9340.47    376.39 o 
 -29   1  11    12300.78    12371.12    526.00 o 
 -27   1  11      790.28      610.41    144.71 o 
 -25   1  11    21760.94    24330.40    471.48 o 
 -23   1  11    31313.19    28960.52    523.15 o 
 -21   1  11     2904.06     3384.37    126.50 o 
 -19   1  11    39147.30    41400.73    509.40 o 
 -17   1  11    21354.97    18899.65    246.11 o 
 -15   1  11     3431.37     4155.65    107.11 o 
 -13   1  11    59952.61    61704.96    523.94 o 
 -11   1  11    18664.76    16297.33    232.21 o 
  -9   1  11     4255.20     4346.57    104.59 o 
  -7   1  11    29465.07    27271.27    341.20 o 
  -5   1  11    18482.51    17263.28    308.50 o 
  -3   1  11     4889.03     5153.70    137.88 o 
  -1   1  11    43032.57    40511.48    511.83 o 
   1   1  11     1645.49     1169.51     82.03 o 
   3   1  11     1498.10     1315.24     87.21 o 
   5   1  11    12699.67    12560.42    286.10 o 
   7   1  11     2921.46     3089.92    167.74 o 
   9   1  11      321.99      743.51    100.33 o 
  11   1  11     3715.27     3634.54    193.20 o 
  13   1  11      942.80     1146.00    126.55 o 
  15   1  11      476.80      333.43     95.59 o 
  17   1  11       35.27      130.87     87.55 o 
  19   1  11     6113.93     6361.54    256.94 o 
  21   1  11      378.65      249.96    111.82 o 
  23   1  11     1674.86     1662.98    175.14 o 
  25   1  11     3876.87     4380.81    267.67 o 
  27   1  11      144.67      -64.52    154.40 o 
  29   1  11     1160.16     1254.16    251.79 o 
 -44   2  11        0.31      183.43    128.54 o 
 -42   2  11      229.00      110.22    130.97 o 
 -40   2  11       27.59       68.79    121.20 o 
 -38   2  11        3.16     -185.95    122.10 o 
 -36   2  11       92.19      -38.61    134.08 o 
 -34   2  11      874.66      705.13    162.61 o 
 -32   2  11      542.39      709.93    158.24 o 
 -30   2  11       92.55       40.07    108.22 o 
 -28   2  11      247.12      423.71     98.78 o 
 -26   2  11      477.00      362.08     90.96 o 
 -24   2  11     2599.18     2164.92    150.69 o 
 -22   2  11     1058.99      992.74     97.52 o 
 -20   2  11      763.07      786.13     78.82 o 
 -18   2  11      918.81      612.67     61.44 o 
 -16   2  11      250.06      232.18     41.84 o 
 -14   2  11      127.73      170.21     40.39 o 
 -12   2  11      369.25      151.89     50.34 o 
 -10   2  11     3816.02     3675.36     98.07 o 
  -8   2  11       23.59      -22.34     35.76 o 
  -6   2  11      685.32      353.75     53.17 o 
  -4   2  11     5107.68     4838.31    256.37 o 
  -2   2  11     1092.34     1126.29     81.04 o 
   0   2  11      129.77       77.93     49.50 o 
   2   2  11     2399.87     2396.79     97.53 o 
   4   2  11     1231.45     1105.07     87.18 o 
   6   2  11     1415.67     1141.26    145.31 o 
   8   2  11    20605.78    20040.06    395.95 o 
  10   2  11     4975.50     5033.47    212.10 o 
  12   2  11     1107.33     1061.81    122.56 o 
  14   2  11      570.01      604.47    108.15 o 
  16   2  11       31.63       54.15     83.17 o 
  18   2  11       19.88      -72.96     82.42 o 
  20   2  11       91.55      -25.20     91.69 o 
  22   2  11      123.18      106.62    100.95 o 
  24   2  11      565.20      953.76    147.57 o 
  26   2  11        7.04       64.07    127.91 o 
  28   2  11       90.03      159.02    177.47 o 
 -43   3  11     1520.44     1585.70    200.83 o 
 -41   3  11     3315.63     3098.09    248.20 o 
 -39   3  11      257.04      175.03    121.78 o 
 -37   3  11     2128.93     1867.36    192.64 o 
 -35   3  11     6145.86     6458.87    282.15 o 
 -33   3  11     1806.05     1237.45    189.59 o 
 -31   3  11     7973.99     8693.68    288.16 o 
 -29   3  11    12712.45    12608.80    340.40 o 
 -27   3  11     2633.43     2245.27    146.62 o 
 -25   3  11    15059.95    16871.67    342.05 o 
 -23   3  11    22140.54    21158.34    385.02 o 
 -21   3  11     4067.76     4083.17    143.56 o 
 -19   3  11    32554.11    35074.19    478.27 o 
 -17   3  11    19114.89    17602.10    295.52 o 
 -15   3  11     8135.14     9197.23    165.81 o 
 -13   3  11    45879.30    47405.44    443.96 o 
 -11   3  11    14856.35    13571.21    178.72 o 
  -9   3  11     1410.21     1481.33     73.97 o 
  -7   3  11    48414.09    48130.68    488.50 o 
  -5   3  11     3790.06     3439.63    130.23 o 
  -3   3  11     4665.70     4493.61    120.97 o 
  -1   3  11    32628.52    31948.67    726.02 o 
   1   3  11      794.77      596.86     59.46 o 
   3   3  11     2094.69     1858.94    107.25 o 
   5   3  11    11215.66    11071.28    230.95 o 
   7   3  11     3596.74     4340.07    178.82 o 
   9   3  11     1401.82     1386.36    127.74 o 
  11   3  11     3602.97     3888.51    202.15 o 
  13   3  11     1569.01     1714.77    149.00 o 
  15   3  11      130.59      320.87     96.73 o 
  17   3  11        0.94      -34.12     84.75 o 
  19   3  11     3765.35     4352.32    243.59 o 
  21   3  11      222.69      229.24    118.59 o 
  23   3  11      432.34      231.23    110.11 o 
  25   3  11     5151.94     6000.14    300.86 o 
  27   3  11      942.44     1212.20    378.28 o 
  29   3  11      482.10      379.66    194.83 o 
 -44   4  11      284.40      401.64    147.57 o 
 -42   4  11      703.42      871.88    173.03 o 
 -40   4  11       37.20       44.19    119.44 o 
 -38   4  11        0.86      -61.08    145.60 o 
 -36   4  11       41.95      119.42    110.59 o 
 -34   4  11      213.25      202.98     96.01 o 
 -32   4  11      460.11      445.94    101.26 o 
 -30   4  11     1345.26      949.31    118.84 o 
 -28   4  11       80.96      260.67     84.22 o 
 -26   4  11     1164.38     1277.39    109.04 o 
 -24   4  11     2313.84     1872.99    123.13 o 
 -22   4  11      642.28     1003.71     89.19 o 
 -20   4  11      648.98      507.08     74.37 o 
 -18   4  11     9026.66     8160.43    217.90 o 
 -16   4  11        6.19      -35.90     51.40 o 
 -14   4  11     1332.63     1123.39     82.35 o 
 -12   4  11       18.72       17.95     32.60 o 
 -10   4  11     4584.38     4326.58     99.21 o 
  -8   4  11        5.20      -34.16     31.65 o 
  -6   4  11     1593.90     1161.10     64.33 o 
  -4   4  11     1458.79     1272.74     72.80 o 
  -2   4  11      570.14      479.52     54.13 o 
   0   4  11      916.42      669.94     58.62 o 
   2   4  11     4090.90     4182.79    168.65 o 
   4   4  11      366.49      281.00     65.46 o 
   6   4  11      122.15       21.69     57.37 o 
   8   4  11     2913.81     3040.59    169.11 o 
  10   4  11     1073.52     1302.28    127.65 o 
  12   4  11      451.39      198.77     81.87 o 
  14   4  11      709.67      797.57    118.54 o 
  16   4  11     1731.57     1718.56    155.50 o 
  18   4  11       34.10       53.60     90.83 o 
  20   4  11      475.31      666.96    129.65 o 
  22   4  11        6.97      -33.54    150.89 o 
  24   4  11       32.81        6.49    125.82 o 
  26   4  11      296.18      259.97    257.72 o 
  28   4  11      323.61      382.81    279.10 o 
 -43   5  11      125.84      140.78    137.25 o 
 -41   5  11     2138.94     2507.64    228.88 o 
 -39   5  11     1338.65     1215.42    171.80 o 
 -37   5  11     1254.56     1601.32    186.44 o 
 -35   5  11     7111.53     7209.47    254.51 o 
 -33   5  11      644.77      328.19     96.84 o 
 -31   5  11     2972.49     3017.14    221.81 o 
 -29   5  11     8537.99     8269.54    228.32 o 
 -27   5  11     6557.71     4949.43    179.71 o 
 -25   5  11    15543.92    16864.46    421.47 o 
 -23   5  11    12060.14    11987.70    259.25 o 
 -21   5  11    16537.05    15585.60    268.96 o 
 -19   5  11     8443.23     9792.64    219.76 o 
 -17   5  11    21360.37    20468.00    343.82 o 
 -15   5  11    10311.37     9569.71    196.01 o 
 -13   5  11    30458.41    31164.50    400.49 o 
 -11   5  11    10067.19     9272.08    237.87 o 
  -9   5  11     3077.42     2784.20     87.15 o 
  -7   5  11    33908.23    35377.41    361.28 o 
  -5   5  11     5437.32     4888.75    108.58 o 
  -3   5  11     1640.00     1467.85     78.90 o 
  -1   5  11     7894.10     7910.04    174.74 o 
   1   5  11     4352.74     3896.28    162.98 o 
   3   5  11     5074.21     4483.55    163.91 o 
   5   5  11     3880.13     4188.47    163.29 o 
   7   5  11       15.21      -12.08     64.81 o 
   9   5  11       19.31       93.98     93.78 o 
  11   5  11     1721.90     1666.00    285.29 o 
  13   5  11     1230.37     1018.18    150.30 o 
  15   5  11        2.08     -133.67     94.20 o 
  17   5  11       87.07       39.61     99.77 o 
  19   5  11     1432.54     1289.75    181.13 o 
  21   5  11      285.03      318.63    137.83 o 
  23   5  11      743.19      695.67    168.74 o 
  25   5  11     2267.83     1717.51    399.27 o 
  27   5  11      406.58       16.14    221.80 o 
 -42   6  11      194.09      261.91    134.22 o 
 -40   6  11      514.36      424.92    142.86 o 
 -38   6  11      945.15     1330.39    178.15 o 
 -36   6  11     2144.00     2144.26    160.67 o 
 -34   6  11       68.63      198.82     90.38 o 
 -32   6  11       33.91      112.26     79.43 o 
 -30   6  11     1530.91     1343.25    120.00 o 
 -28   6  11      191.74      418.22     88.07 o 
 -26   6  11     1013.11     1092.15    150.05 o 
 -24   6  11     1025.97      814.15     94.76 o 
 -22   6  11      157.81      432.61     73.34 o 
 -20   6  11     2130.23     2268.43    116.39 o 
 -18   6  11      244.32      202.01     60.65 o 
 -16   6  11     8358.69     8975.70    213.65 o 
 -14   6  11      554.58      812.09     90.97 o 
 -12   6  11     7545.46     5843.25    210.09 o 
 -10   6  11    11216.18    11660.71    389.49 o 
  -8   6  11      603.36      670.65     82.39 o 
  -6   6  11     1448.23     1213.77     87.54 o 
  -4   6  11     5991.98     5414.33    150.25 o 
  -2   6  11     2552.35     2551.38    119.56 o 
   0   6  11      341.44      279.37     63.98 o 
   2   6  11     8432.17     7945.73    657.88 o 
   4   6  11      778.88      808.75     94.76 o 
   6   6  11      194.02       36.82     65.50 o 
   8   6  11     1108.94     1475.38    139.60 o 
  10   6  11     1153.31     1051.84    185.26 o 
  12   6  11       17.28       22.35     90.73 o 
  14   6  11     2552.59     2978.11    234.39 o 
  16   6  11      872.60      947.80    172.76 o 
  18   6  11      233.33      292.90    151.31 o 
  20   6  11      337.73      397.02    140.53 o 
  22   6  11      605.25      731.29    251.42 o 
  24   6  11      444.09      -77.47    214.75 o 
  26   6  11      596.84      435.26    276.42 o 
 -41   7  11      698.14      714.69    226.52 o 
 -39   7  11     1676.29     1372.14    158.37 o 
 -37   7  11     1276.73     1474.09    140.86 o 
 -35   7  11     1263.59     1687.37    142.48 o 
 -33   7  11     2335.27     2061.39    151.82 o 
 -31   7  11     4837.18     5247.27    417.27 o 
 -29   7  11     5173.08     5435.70    237.66 o 
 -27   7  11     5703.14     4706.02    219.73 o 
 -25   7  11     8332.43     9235.41    367.19 o 
 -23   7  11     5517.12     5517.99    191.66 o 
 -21   7  11     7881.77     6686.78    204.57 o 
 -19   7  11    10190.44    11400.62    262.02 o 
 -17   7  11     2751.44     2978.72    153.75 o 
 -15   7  11    17051.12    15115.08    301.74 o 
 -13   7  11    19901.68    20773.20    371.83 o 
 -11   7  11    12314.58    12131.39    301.29 o 
  -9   7  11    12319.94    11356.86    282.92 o 
  -7   7  11     6568.04     7474.82    232.13 o 
  -5   7  11     2113.98     1917.81    238.77 o 
  -3   7  11    10911.10    10243.14    210.51 o 
  -1   7  11     7355.16     8067.41    189.35 o 
   1   7  11      690.02      580.53     76.25 o 
   3   7  11     3066.37     2731.30    150.55 o 
   5   7  11     2595.04     2521.25    240.99 o 
   7   7  11       71.48       29.24     70.10 o 
   9   7  11      322.83      183.49     93.63 o 
  11   7  11       78.24       85.64     89.43 o 
  13   7  11        2.84      -24.48     84.66 o 
  15   7  11       14.29      104.18     95.05 o 
  17   7  11      590.72      432.21    137.91 o 
  19   7  11     1220.03     1269.90    273.42 o 
  21   7  11      504.76      485.08    153.67 o 
  23   7  11      645.91     1027.94    322.60 o 
  25   7  11     1061.72     1221.94    359.09 o 
 -40   8  11      134.11      214.82    167.76 o 
 -38   8  11        7.88      143.80    108.68 o 
 -36   8  11      662.52      796.85    136.70 o 
 -34   8  11        0.21       80.75    112.83 o 
 -32   8  11      645.61      708.35    127.88 o 
 -30   8  11     2596.28     2551.39    232.91 o 
 -28   8  11       66.80      103.55     89.13 o 
 -26   8  11     1218.48     1001.12    125.74 o 
 -24   8  11     1368.11     1194.18    160.77 o 
 -22   8  11      863.72     1351.12    152.16 o 
 -20   8  11      270.76      132.80     71.36 o 
 -18   8  11     5271.18     4865.54    179.45 o 
 -16   8  11     1294.99     2035.01    135.52 o 
 -14   8  11        5.07      -40.68     60.56 o 
 -12   8  11     2362.94     2006.90    131.29 o 
 -10   8  11     9234.53    10290.69    278.86 o 
  -8   8  11     1169.31      801.86    116.11 o 
  -6   8  11    11547.28    10697.42    378.79 o 
  -4   8  11     3205.50     3047.22    157.76 o 
  -2   8  11       28.42      -36.86     52.44 o 
   0   8  11      442.52      428.82     75.91 o 
   2   8  11     5607.11     5785.26    196.32 o 
   4   8  11     2234.48     2476.06    152.25 o 
   6   8  11        8.75       66.23     64.87 o 
   8   8  11     6199.52     6232.78    214.35 o 
  10   8  11       34.08       -5.23     77.70 o 
  12   8  11        1.52        0.76     82.58 o 
  14   8  11      957.22     1344.12    152.73 o 
  16   8  11      734.33      950.56    174.07 o 
  18   8  11      503.87      279.95    121.66 o 
  20   8  11      681.17      669.19    208.41 o 
  22   8  11     1164.56     1495.85    382.06 o 
  24   8  11     1095.80     1431.51    387.36 o 
 -37   9  11     2671.91     2379.46    233.96 o 
 -35   9  11      402.72      540.54    127.50 o 
 -33   9  11     1515.12     1380.99    154.77 o 
 -31   9  11     2515.91     2557.67    193.99 o 
 -29   9  11     1698.51     2387.78    318.32 o 
 -27   9  11     4441.79     3452.35    239.39 o 
 -25   9  11     6016.23     5686.11    305.96 o 
 -23   9  11     9671.65    10989.87    276.66 o 
 -21   9  11     6997.71     6491.91    248.72 o 
 -19   9  11     2875.32     3153.55    246.16 o 
 -17   9  11     4206.49     5274.02    194.59 o 
 -15   9  11     9688.55     8262.66    231.01 o 
 -13   9  11     5438.47     6888.94    209.71 o 
 -11   9  11     8816.57     9603.72    278.08 o 
  -9   9  11    15238.33    14052.20    457.31 o 
  -7   9  11     2110.69     2698.00    174.41 o 
  -5   9  11     2228.42     2499.10    256.71 o 
  -3   9  11     6038.71     5944.03    194.81 o 
  -1   9  11      825.82     1118.40    109.99 o 
   1   9  11     3823.33     3802.99    186.11 o 
   3   9  11     4323.25     3794.85    187.81 o 
   5   9  11      614.45      643.45     98.41 o 
   7   9  11      291.74      162.13     83.90 o 
   9   9  11       22.40     -122.46     66.61 o 
  11   9  11      151.92      303.73    106.36 o 
  13   9  11      230.67      122.98    101.61 o 
  15   9  11       65.74      -57.89     94.44 o 
  17   9  11      519.61      600.52    131.42 o 
  19   9  11       18.84     -149.35    124.21 o 
  21   9  11      818.19      641.46    295.67 o 
  23   9  11      831.15     1053.26    340.43 o 
 -36  10  11      351.89      113.41    129.50 o 
 -34  10  11       75.02       32.30     98.89 o 
 -32  10  11       19.57       84.56     98.26 o 
 -30  10  11      862.17     1165.31    149.03 o 
 -28  10  11      630.29     1081.53    139.68 o 
 -26  10  11        1.88        6.79     88.45 o 
 -24  10  11     3197.91     3047.06    271.47 o 
 -22  10  11        1.84      184.92     80.91 o 
 -20  10  11     1483.17     1368.05    173.90 o 
 -18  10  11     2634.90     3131.92    172.12 o 
 -16  10  11     2209.68     3058.01    168.94 o 
 -14  10  11       35.20       11.75     69.22 o 
 -12  10  11     1783.98     2015.49    153.63 o 
 -10  10  11      635.61     1244.05    132.99 o 
  -8  10  11       60.30       21.02     80.92 o 
  -6  10  11      190.96      209.61     92.78 o 
  -4  10  11     6396.73     7084.72    246.58 o 
  -2  10  11      224.46      223.53     94.83 o 
   0  10  11        1.49      182.84     77.22 o 
   2  10  11     2102.64     2413.04    210.65 o 
   4  10  11      972.71      880.97    145.04 o 
   6  10  11      369.13      277.30     87.92 o 
   8  10  11     1866.06     2124.13    216.79 o 
  10  10  11     1818.09     1837.85    168.91 o 
  12  10  11      457.76      465.93    121.09 o 
  14  10  11      929.19     1063.80    155.21 o 
  16  10  11      642.66      780.01    141.67 o 
  18  10  11      568.70      307.92    185.84 o 
  20  10  11      243.14      -24.57    252.48 o 
 -33  11  11     2119.87     2096.59    303.58 o 
 -31  11  11     1371.36     1054.92    208.80 o 
 -29  11  11     1636.03     1869.06    177.18 o 
 -27  11  11     6998.35     6558.42    525.68 o 
 -25  11  11     2290.27     2098.68    178.52 o 
 -23  11  11      438.03      637.53    118.95 o 
 -21  11  11     3520.14     3648.99    191.61 o 
 -19  11  11     3874.86     3518.41    185.93 o 
 -17  11  11     2477.36     3127.96    176.60 o 
 -15  11  11     9237.06     8537.06    245.36 o 
 -13  11  11     2886.93     3142.76    175.25 o 
 -11  11  11     3578.80     4576.68    201.24 o 
  -9  11  11    11763.33    11171.67    445.41 o 
  -7  11  11      140.92      228.34    100.26 o 
  -5  11  11     5025.51     6056.62    234.78 o 
  -3  11  11     5568.13     5323.94    236.99 o 
  -1  11  11      567.70      911.71    140.49 o 
   1  11  11      597.09      558.55    140.78 o 
   3  11  11     1754.23     1643.30    203.38 o 
   5  11  11      110.13       80.35     95.87 o 
   7  11  11     1583.35     1696.96    148.98 o 
   9  11  11     1004.76     1010.06    133.27 o 
  11  11  11      400.98      323.14    112.94 o 
  13  11  11      138.64      317.56    114.33 o 
  15  11  11       36.78      -95.85     99.83 o 
  17  11  11      862.99      665.91    293.31 o 
  19  11  11       26.85       79.76    247.77 o 
 -32  12  11      363.19      330.60    140.87 o 
 -30  12  11      736.31      840.51    162.62 o 
 -28  12  11      154.54      358.59    208.53 o 
 -26  12  11       61.24      135.98    106.62 o 
 -24  12  11      737.91      797.84    137.54 o 
 -22  12  11      543.85      864.44    135.31 o 
 -20  12  11      324.14      267.79     90.76 o 
 -18  12  11      199.13      431.70     95.15 o 
 -16  12  11       47.64      207.27     90.73 o 
 -14  12  11       13.13       20.95     87.04 o 
 -12  12  11      101.27      147.03    100.57 o 
 -10  12  11     2696.12     3622.73    189.70 o 
  -8  12  11      195.77      184.18     99.92 o 
  -6  12  11       18.54       41.97     95.68 o 
  -4  12  11      206.34      370.27    111.41 o 
  -2  12  11       12.53      -37.25     87.43 o 
   0  12  11       18.31     -192.56     96.28 o 
   2  12  11      439.03      697.56    190.35 o 
   4  12  11       12.61     -132.32    105.32 o 
   6  12  11      119.38      327.17    115.99 o 
   8  12  11      734.42      942.19    141.73 o 
  10  12  11       60.38       13.27    176.95 o 
  12  12  11      109.05      174.83    109.67 o 
  14  12  11      317.96      162.51    173.66 o 
  16  12  11      148.41      226.14    241.42 o 
 -27  13  11     3088.65     3208.74    258.64 o 
 -25  13  11     1426.08     1190.95    173.71 o 
 -23  13  11     2039.45     2738.95    236.75 o 
 -21  13  11     5862.44     5561.48    277.68 o 
 -19  13  11      776.29      503.34    104.91 o 
 -17  13  11      817.41     1269.56    134.04 o 
 -15  13  11     5533.41     5934.85    244.29 o 
 -13  13  11      821.88      926.90    120.04 o 
 -11  13  11     3498.79     4096.11    252.28 o 
  -9  13  11     3282.39     3584.00    196.98 o 
  -7  13  11      137.49      301.39    111.54 o 
  -5  13  11     4132.78     5193.57    266.37 o 
  -3  13  11     1257.95     1422.76    159.97 o 
  -1  13  11      590.18      553.87    144.99 o 
   1  13  11     6646.73     6825.48    346.84 o 
   3  13  11     1661.70     1744.03    208.39 o 
   5  13  11      612.27      497.83    155.00 o 
   7  13  11     1025.09     1494.90    262.04 o 
   9  13  11      174.75      199.18    166.95 o 
  11  13  11      461.79      419.61    258.62 o 
  13  13  11      424.75      547.06    284.73 o 
 -24  14  11        4.02     -102.33    145.34 o 
 -22  14  11       73.92      151.51    193.03 o 
 -20  14  11      319.01       44.58    157.58 o 
 -18  14  11       38.02       76.21    123.50 o 
 -16  14  11      389.21      340.18    113.83 o 
 -14  14  11      776.11      675.62    128.18 o 
 -12  14  11       21.88     -128.91     79.10 o 
 -10  14  11      405.44      668.79    115.48 o 
  -8  14  11      211.08      108.03     93.85 o 
  -6  14  11       65.22      -57.63    102.75 o 
  -4  14  11        2.59        5.24    103.62 o 
  -2  14  11       86.92      200.99    133.29 o 
   0  14  11     1415.40     1154.96    231.94 o 
   2  14  11      536.54      728.30    216.59 o 
   4  14  11      545.37      614.32    210.05 o 
   6  14  11       10.86       40.07    217.01 o 
   8  14  11      220.66      114.83    179.77 o 
 -17  15  11     1515.51     1800.33    295.39 o 
 -15  15  11     4311.24     4524.10    556.30 o 
 -13  15  11      185.90      -21.12    166.08 o 
 -11  15  11     1267.81     2192.06    391.83 o 
  -9  15  11     4006.72     4482.95    390.83 o 
  -7  15  11      132.58      273.85    190.23 o 
  -5  15  11      385.65      982.61    234.81 o 
  -3  15  11     2795.48     2426.64    451.95 o 
  -1  15  11        7.89        2.78    417.48 o 
   1  15  11      735.15     1287.08    242.94 o 
   3  15  11      480.62      655.28    213.76 o 
 -44   0  12       94.04       74.83    241.76 o 
 -42   0  12     5504.65     7305.02    564.86 o 
 -40   0  12       73.49      384.57    255.25 o 
 -38   0  12       21.91      118.57    197.69 o 
 -36   0  12     1599.25     1892.64    325.04 o 
 -34   0  12      142.37      -35.04    165.18 o 
 -32   0  12       29.70      314.25    200.26 o 
 -30   0  12     3703.73     4194.18    404.81 o 
 -28   0  12        5.81       12.94    144.10 o 
 -26   0  12        0.47      300.09    177.08 o 
 -24   0  12       12.86        2.81    147.79 o 
 -22   0  12     4367.26     5100.23    239.31 o 
 -20   0  12     2018.82     1114.21    158.60 o 
 -18   0  12       33.11       44.91     63.90 o 
 -16   0  12    21041.59    21661.68    416.63 o 
 -14   0  12     5724.39     4698.53    194.49 o 
 -12   0  12     4206.07     5469.81    206.57 o 
 -10   0  12    10857.63    10883.42    265.67 o 
  -8   0  12       17.75      -32.08     72.64 o 
  -6   0  12     8427.33     9653.81    394.72 o 
  -4   0  12    48744.35    50456.05    975.64 o 
  -2   0  12     4113.67     4268.42    217.73 o 
   0   0  12    17980.86    18841.87    496.91 o 
   2   0  12    48762.57    50694.45   1288.70 o 
   4   0  12     8093.31     8193.94    380.82 o 
   6   0  12    22273.57    22398.23   1248.13 o 
   8   0  12    36676.52    37802.94    947.53 o 
  10   0  12     3435.96     3953.42    292.86 o 
  12   0  12    22836.37    21949.88   1110.63 o 
  14   0  12    24086.42    24573.58    707.30 o 
  16   0  12     4257.38     3397.94    304.87 o 
  18   0  12    15238.53    15687.24    935.40 o 
  20   0  12     8678.61     9027.89    737.00 o 
  22   0  12     2355.67     2351.66    320.62 o 
  24   0  12     8193.77     8576.58    460.47 o 
  26   0  12     4787.86     5790.36    644.82 o 
  28   0  12      866.43      990.71    342.59 o 
 -45   1  12       76.00      167.53    135.34 o 
 -43   1  12      154.68      156.91    164.96 o 
 -41   1  12      164.93      223.19    158.98 o 
 -39   1  12      288.13      320.05    168.74 o 
 -37   1  12      209.44      366.96    160.33 o 
 -35   1  12        0.69     -233.04    116.52 o 
 -33   1  12      311.41       25.59    127.01 o 
 -31   1  12       80.39      139.35    124.64 o 
 -29   1  12       35.65     -187.82    101.63 o 
 -27   1  12      103.42      217.13    152.02 o 
 -25   1  12      303.29      191.42     81.59 o 
 -23   1  12      188.08      236.02     85.84 o 
 -21   1  12       84.56      -39.39     67.33 o 
 -19   1  12      338.46      311.54     59.86 o 
 -17   1  12       11.35      -67.58     36.25 o 
 -15   1  12      149.50       67.45     40.13 o 
 -13   1  12       33.98       68.77     34.80 o 
 -11   1  12      400.22      266.51     39.94 o 
  -9   1  12       46.81      -14.09     36.36 o 
  -7   1  12       22.38       51.21     41.93 o 
  -5   1  12       36.50      -10.96     28.48 o 
  -3   1  12       18.41      -88.30     44.15 o 
  -1   1  12       72.36       75.41     48.47 o 
   1   1  12       22.79       68.26     52.08 o 
   3   1  12       98.80       16.02     64.62 o 
   5   1  12     2258.08     2503.43    155.86 o 
   7   1  12       51.42      106.43     73.66 o 
   9   1  12     1479.42     1538.64    137.37 o 
  11   1  12      705.73      519.51    103.39 o 
  13   1  12        1.47        4.27     78.41 o 
  15   1  12      176.87       95.25     88.55 o 
  17   1  12        0.36     -144.46     88.46 o 
  19   1  12      150.54      186.65    105.65 o 
  21   1  12       47.79      100.31    102.99 o 
  23   1  12       46.02      -45.08    103.83 o 
  25   1  12        2.22      -14.52    151.28 o 
  27   1  12       35.52       57.72    165.42 o 
 -44   2  12      526.15      668.07    167.91 o 
 -42   2  12      296.50      575.47    154.20 o 
 -40   2  12     1137.42      825.99    164.13 o 
 -38   2  12       81.22      -35.79    134.73 o 
 -36   2  12     3024.80     3487.56    295.97 o 
 -34   2  12      362.97      110.69    140.65 o 
 -32   2  12       54.97       24.32    122.84 o 
 -30   2  12     1774.94     1832.44    206.89 o 
 -28   2  12      389.08      764.97    115.32 o 
 -26   2  12       25.38      -51.02    102.12 o 
 -24   2  12      502.83      519.59    101.95 o 
 -22   2  12     1789.25     2243.62    137.93 o 
 -20   2  12      299.28       54.90     66.76 o 
 -18   2  12     1250.75      821.42    111.32 o 
 -16   2  12    13018.53    13676.96    205.50 o 
 -14   2  12     3675.72     3400.79     93.27 o 
 -12   2  12     1383.75     2054.43     75.45 o 
 -10   2  12    46956.00    49609.07    472.73 o 
  -8   2  12     1714.42     1386.86     83.89 o 
  -6   2  12     7172.35     7679.47    161.31 o 
  -4   2  12    35350.21    35041.41    529.09 o 
  -2   2  12     6869.28     6197.14    160.98 o 
   0   2  12    23988.65    24377.90    364.61 o 
   2   2  12    54721.12    55419.34    680.63 o 
   4   2  12     9301.08     8904.44    323.42 o 
   6   2  12     9958.10    10781.15    276.37 o 
   8   2  12    30479.04    32273.06    554.24 o 
  10   2  12     7841.21     7335.76    243.77 o 
  12   2  12    23956.65    23483.47    473.37 o 
  14   2  12    15698.81    16325.16    393.31 o 
  16   2  12     4533.69     4665.56    246.44 o 
  18   2  12    14059.00    14751.06    395.39 o 
  20   2  12     7203.64     7499.60    319.91 o 
  22   2  12     1558.95      899.19    149.11 o 
  24   2  12     5558.70     6627.27   1550.60 o 
  26   2  12     2437.58     2782.41    336.22 o 
 -43   3  12       28.25     -204.52    116.50 o 
 -41   3  12       60.95      126.43    128.20 o 
 -39   3  12     1043.90      856.79    158.21 o 
 -37   3  12      419.25      515.94    138.97 o 
 -35   3  12      905.55     1286.30    170.38 o 
 -33   3  12      380.78      635.07    156.70 o 
 -31   3  12      225.20       12.62    122.93 o 
 -29   3  12        1.15      -98.74     83.73 o 
 -27   3  12      314.18      117.62     78.38 o 
 -25   3  12      726.99      709.69     98.87 o 
 -23   3  12      221.89      372.75     89.10 o 
 -21   3  12     1047.20      609.30     89.58 o 
 -19   3  12      850.42      842.24     86.90 o 
 -17   3  12      598.64      864.13     85.51 o 
 -15   3  12      685.56      261.32     56.83 o 
 -13   3  12      118.57      110.50     37.34 o 
 -11   3  12     2854.07     2822.66     88.38 o 
  -9   3  12      506.96      221.42     51.77 o 
  -7   3  12      468.91      353.21     54.72 o 
  -5   3  12     1741.05     1775.29     93.92 o 
  -3   3  12       73.70       -2.26     37.20 o 
  -1   3  12      751.51      767.67     64.48 o 
   1   3  12     4427.62     4149.71    141.12 o 
   3   3  12     1422.11     1577.10    105.44 o 
   5   3  12      609.37      643.99    111.46 o 
   7   3  12      172.65      235.42     83.48 o 
   9   3  12      644.64      540.22     98.31 o 
  11   3  12      810.32      719.87    109.25 o 
  13   3  12     1178.27     1225.90    136.11 o 
  15   3  12       78.39      -47.17     83.30 o 
  17   3  12       80.41       65.25     90.22 o 
  19   3  12      969.91     1033.80    146.28 o 
  21   3  12      486.30      341.20    115.46 o 
  23   3  12       18.34      -20.92    107.03 o 
  25   3  12      123.50      132.33    249.34 o 
  27   3  12        6.37      413.56    300.14 o 
 -42   4  12      586.45      921.13    185.42 o 
 -40   4  12        4.61     -123.77    182.05 o 
 -38   4  12      506.43      594.14    148.99 o 
 -36   4  12     1142.35     1576.54    261.63 o 
 -34   4  12       73.39     -159.21    128.90 o 
 -32   4  12      406.91      562.01    105.46 o 
 -30   4  12     1380.99     1503.98    123.85 o 
 -28   4  12       10.99       -1.98     67.36 o 
 -26   4  12      315.86       69.63     69.69 o 
 -24   4  12     2125.10     2541.05    151.52 o 
 -22   4  12     3468.92     4070.02    203.87 o 
 -20   4  12      570.40     1199.39    106.55 o 
 -18   4  12     5001.57     4675.72    189.62 o 
 -16   4  12    19099.35    20164.23    332.93 o 
 -14   4  12      501.25      226.65     58.64 o 
 -12   4  12     1933.27     2499.41    110.55 o 
 -10   4  12     9728.22     9792.42    157.08 o 
  -8   4  12     4879.96     4855.60    111.86 o 
  -6   4  12    11080.63    12013.34    179.11 o 
  -4   4  12    26126.98    26840.99    382.89 o 
  -2   4  12     5839.86     5107.88    144.72 o 
   0   4  12    24742.40    24273.78    384.75 o 
   2   4  12    27062.01    28232.53    386.14 o 
   4   4  12     3540.39     3434.76    147.56 o 
   6   4  12    26005.13    26030.07    467.38 o 
   8   4  12    14718.48    14811.85    341.26 o 
  10   4  12     8589.14     7733.29    250.53 o 
  12   4  12    17111.63    18027.60    405.58 o 
  14   4  12    15208.76    15519.28    384.53 o 
  16   4  12     4611.16     4087.08    272.85 o 
  18   4  12     9820.23     9405.14    370.23 o 
  20   4  12     7433.40     8228.62    362.64 o 
  22   4  12     4428.57     4127.53    313.57 o 
  24   4  12     5223.77     6059.33    672.33 o 
  26   4  12     2228.20     2336.62    468.40 o 
 -43   5  12        1.57       70.69    132.31 o 
 -41   5  12       69.33        0.36    124.67 o 
 -39   5  12        2.98       -7.18    118.39 o 
 -37   5  12       42.76       91.42    112.02 o 
 -35   5  12      521.86      234.29    117.75 o 
 -33   5  12     3476.66     3331.92    177.87 o 
 -31   5  12       24.11     -137.44     81.34 o 
 -29   5  12      488.15      269.53     89.36 o 
 -27   5  12     3324.84     2920.89    156.62 o 
 -25   5  12       28.90       31.43     69.61 o 
 -23   5  12      223.98       30.77     58.87 o 
 -21   5  12     8421.54     7611.00    205.11 o 
 -19   5  12     3121.03     3058.55    132.63 o 
 -17   5  12      421.85      539.26     77.50 o 
 -15   5  12    20295.75    17154.00    278.80 o 
 -13   5  12     4626.46     4585.33    142.40 o 
 -11   5  12      458.92      204.20     62.65 o 
  -9   5  12     6998.94     5894.10    133.78 o 
  -7   5  12     1521.15     1663.61     97.46 o 
  -5   5  12     2392.09     2539.54    117.77 o 
  -3   5  12     1619.05     1264.96     94.91 o 
  -1   5  12     2555.07     2356.06    114.08 o 
   1   5  12     1182.72     1369.27    132.09 o 
   3   5  12       85.92       29.84     61.62 o 
   5   5  12     2631.87     2393.91    141.87 o 
   7   5  12     5334.38     5508.44    364.94 o 
   9   5  12       37.67      -29.34     87.18 o 
  11   5  12       12.32     -109.10     90.70 o 
  13   5  12     1245.04     1490.64    177.33 o 
  15   5  12      399.48      263.27    122.36 o 
  17   5  12       38.59        4.37    106.01 o 
  19   5  12     2032.72     1924.71    213.30 o 
  21   5  12      745.33      952.28    176.32 o 
  23   5  12        3.20     -261.62    186.87 o 
  25   5  12      279.80      577.26    329.05 o 
 -42   6  12      572.58     1019.51    264.53 o 
 -40   6  12       28.38        7.38    119.69 o 
 -38   6  12      429.15      385.17    134.47 o 
 -36   6  12     1174.29     1465.11    166.21 o 
 -34   6  12       91.60      135.28     84.97 o 
 -32   6  12       31.66       -8.44     78.27 o 
 -30   6  12     1105.08     1445.99    127.09 o 
 -28   6  12      210.05      268.13     84.95 o 
 -26   6  12       33.15      116.70     72.84 o 
 -24   6  12        3.75        7.82     60.82 o 
 -22   6  12     1798.92     2045.58    118.59 o 
 -20   6  12        1.49       83.35     58.39 o 
 -18   6  12     4083.88     4851.58    173.51 o 
 -16   6  12     4073.34     4286.61    166.57 o 
 -14   6  12    14827.94    13726.63    281.90 o 
 -12   6  12     3398.73     3254.33    176.25 o 
 -10   6  12     1983.66     2397.42    152.10 o 
  -8   6  12     9268.66     8182.82    212.37 o 
  -6   6  12     9298.89     8925.73    199.93 o 
  -4   6  12    18447.33    19957.31    311.32 o 
  -2   6  12    10204.79     9489.37    202.75 o 
   0   6  12     9944.48    10026.37    238.77 o 
   2   6  12    19812.76    18291.29    763.31 o 
   4   6  12     9340.52     8321.63    227.42 o 
   6   6  12    11250.67    11252.58    337.77 o 
   8   6  12     8424.98     8468.60    273.82 o 
  10   6  12    10549.90     9268.53    434.69 o 
  12   6  12    16961.38    17671.94    493.33 o 
  14   6  12     7425.34     8232.35    340.04 o 
  16   6  12     4397.91     3667.14    271.10 o 
  18   6  12     7379.29     7509.31    341.44 o 
  20   6  12     4686.20     4934.95    326.11 o 
  22   6  12     1806.30     2258.04    445.43 o 
  24   6  12     2201.23     1879.04    416.15 o 
 -41   7  12       56.04      398.29    142.87 o 
 -39   7  12      565.69      894.26    204.70 o 
 -37   7  12      234.20      103.96     94.21 o 
 -35   7  12       19.52      218.80     93.37 o 
 -33   7  12      389.20      470.31    101.55 o 
 -31   7  12       59.05       35.53    114.38 o 
 -29   7  12      397.87      702.82    120.66 o 
 -27   7  12     1195.11     1435.53    143.78 o 
 -25   7  12     1222.70     1471.70    142.21 o 
 -23   7  12       13.51      101.29     81.78 o 
 -21   7  12     4200.73     2951.63    160.31 o 
 -19   7  12      211.54       80.56     70.67 o 
 -17   7  12     2851.92     3305.77    166.61 o 
 -15   7  12      202.13       23.07     66.13 o 
 -13   7  12      574.86      464.55     81.50 o 
 -11   7  12     2904.01     3379.92    257.27 o 
  -9   7  12      540.45      406.36     90.19 o 
  -7   7  12     3956.84     4162.08    170.52 o 
  -5   7  12     5187.12     5349.39    177.04 o 
  -3   7  12     1168.33      860.37     86.11 o 
  -1   7  12      533.26      658.89     80.48 o 
   1   7  12     8437.92     8765.92    276.44 o 
   3   7  12      248.52       95.15     51.03 o 
   5   7  12     1313.40     1008.44    108.45 o 
   7   7  12     5011.47     4769.28    231.09 o 
   9   7  12      909.67      858.50    176.02 o 
  11   7  12      500.95      543.46    114.22 o 
  13   7  12     2647.50     3075.03    313.07 o 
  15   7  12      221.06      216.73    130.11 o 
  17   7  12      122.59      -43.52    110.05 o 
  19   7  12      919.55     1069.14    178.98 o 
  21   7  12        1.79       96.02    232.20 o 
  23   7  12       49.34     -220.69    196.38 o 
 -38   8  12      339.59      390.57    126.06 o 
 -36   8  12      166.75      367.28    118.60 o 
 -34   8  12      216.50      544.60    120.49 o 
 -32   8  12     1517.17     1449.41    157.19 o 
 -30   8  12        0.33       11.82     90.26 o 
 -28   8  12       26.32       60.77    100.60 o 
 -26   8  12      251.50      153.67    123.34 o 
 -24   8  12      338.18       86.57     77.23 o 
 -22   8  12      903.18     1079.52    115.16 o 
 -20   8  12      110.45       73.18     72.14 o 
 -18   8  12     2607.60     1582.36    126.70 o 
 -16   8  12      265.40      374.98     85.77 o 
 -14   8  12      160.08       10.59     63.95 o 
 -12   8  12     5809.88     4095.23    276.46 o 
 -10   8  12     7225.88     7647.74    258.92 o 
  -8   8  12     4588.31     4029.80    197.50 o 
  -6   8  12     1812.97     1594.67    123.66 o 
  -4   8  12     3190.29     3993.21    175.69 o 
  -2   8  12     7880.04     7333.69    214.57 o 
   0   8  12    15220.53    14231.08    307.26 o 
   2   8  12     5919.13     6067.72    204.67 o 
   4   8  12    10003.67     9186.58    250.26 o 
   6   8  12     7878.54     7571.69    235.44 o 
   8   8  12     5942.41     6190.07    247.81 o 
  10   8  12     8455.08     8415.13    291.87 o 
  12   8  12     8969.21     8821.22    306.94 o 
  14   8  12     5610.62     5604.13    273.26 o 
  16   8  12     5440.37     4809.76    396.32 o 
  18   8  12     4032.24     4148.28    262.46 o 
  20   8  12     2179.27     1721.83    382.46 o 
  22   8  12     2798.84     3081.45    504.93 o 
 -37   9  12       43.24       43.27    142.84 o 
 -35   9  12       11.44      117.13    105.51 o 
 -33   9  12     1875.13     2271.18    287.91 o 
 -31   9  12        2.38     -129.82     85.10 o 
 -29   9  12       22.47       -1.38     85.67 o 
 -27   9  12      714.13     1065.57    136.30 o 
 -25   9  12       93.61      343.58    102.88 o 
 -23   9  12     5799.48     6085.59    217.87 o 
 -21   9  12      447.93      470.66     92.79 o 
 -19   9  12      102.61      180.38     81.23 o 
 -17   9  12      298.26      502.36     95.57 o 
 -15   9  12     6065.03     4733.42    200.16 o 
 -13   9  12      573.08     1023.39    113.60 o 
 -11   9  12     1731.83     2232.56    169.20 o 
  -9   9  12      394.47      252.34    107.10 o 
  -7   9  12       16.32      128.40     84.09 o 
  -5   9  12     2567.99     2879.91    181.75 o 
  -3   9  12      428.16      215.95     82.27 o 
  -1   9  12     1511.56     1730.29    153.77 o 
   1   9  12     3593.50     3778.46    302.86 o 
   3   9  12      118.57       98.32     78.53 o 
   5   9  12      802.15      856.27    111.29 o 
   7   9  12     1520.52     1609.91    155.94 o 
   9   9  12      360.22      286.70    106.03 o 
  11   9  12      153.69      327.61    113.30 o 
  13   9  12     1162.12     1302.31    159.48 o 
  15   9  12        1.08      -80.30     95.79 o 
  17   9  12      133.13      199.10    141.38 o 
  19   9  12      283.69      395.27    274.79 o 
  21   9  12       32.45       38.82    247.57 o 
 -36  10  12      125.00      399.43    143.64 o 
 -34  10  12     1003.52     1272.36    186.37 o 
 -32  10  12      374.69      374.22    142.29 o 
 -30  10  12        0.03      204.65    105.55 o 
 -28  10  12        6.27       36.63     94.57 o 
 -26  10  12      368.21      357.03    110.34 o 
 -24  10  12      447.31      122.47     97.40 o 
 -22  10  12     2054.47     2003.49    188.37 o 
 -20  10  12        1.49       43.00     75.19 o 
 -18  10  12      924.09      362.69     91.97 o 
 -16  10  12      353.75      331.56     86.58 o 
 -14  10  12     1079.61     1030.97    114.16 o 
 -12  10  12     3420.00     2289.04    151.68 o 
 -10  10  12     1778.33     1997.82    177.19 o 
  -8  10  12     1057.93      917.33    126.38 o 
  -6  10  12    10003.42     8841.72    316.21 o 
  -4  10  12     1573.81     1896.68    188.92 o 
  -2  10  12     8265.72     8012.16    267.89 o 
   0  10  12     4541.35     3999.41    227.20 o 
   2  10  12     2381.87     2279.45    178.89 o 
   4  10  12     7759.45     6989.02    359.59 o 
   6  10  12     5674.20     5651.23    233.34 o 
   8  10  12     5271.36     5433.44    394.96 o 
  10  10  12     7542.81     7511.03    288.71 o 
  12  10  12     3055.72     2928.15    219.00 o 
  14  10  12     1901.20     1647.72    176.60 o 
  16  10  12     5501.62     5035.33    499.07 o 
  18  10  12     2255.12     1956.10    419.57 o 
 -33  11  12     1044.18     1491.22    199.90 o 
 -31  11  12      125.54      152.40    134.68 o 
 -29  11  12        2.92       94.97    101.04 o 
 -27  11  12      742.63      823.67    137.80 o 
 -25  11  12        7.49        6.60     98.05 o 
 -23  11  12       29.31      116.89     85.52 o 
 -21  11  12     2270.21     1902.48    160.52 o 
 -19  11  12      332.62      599.96    104.35 o 
 -17  11  12     2653.70     2927.96    174.42 o 
 -15  11  12      674.50      544.80    109.83 o 
 -13  11  12      126.43      293.35     86.99 o 
 -11  11  12     1401.44     1719.57    138.43 o 
  -9  11  12      677.38      621.27    116.57 o 
  -7  11  12       15.45      -43.17     94.92 o 
  -5  11  12     3231.09     3849.97    358.98 o 
  -3  11  12      131.19      100.08     93.45 o 
  -1  11  12       43.68      169.68    117.81 o 
   1  11  12     2986.03     3320.68    217.50 o 
   3  11  12      227.91      194.06    118.23 o 
   5  11  12        1.27     -112.44     87.30 o 
   7  11  12      529.34      592.52    128.83 o 
   9  11  12      132.02       18.57    141.90 o 
  11  11  12       54.31       66.06    108.86 o 
  13  11  12      865.39      695.18    203.05 o 
  15  11  12      204.37      324.54    250.83 o 
 -30  12  12      122.69      -41.99    115.19 o 
 -28  12  12      207.41      340.61    136.77 o 
 -26  12  12      446.60      256.92    243.02 o 
 -24  12  12     1096.94      541.03    122.81 o 
 -22  12  12       48.28      -33.67     81.10 o 
 -20  12  12       81.68       74.72     89.90 o 
 -18  12  12     1173.78      583.49    153.53 o 
 -16  12  12      278.82      355.43     97.95 o 
 -14  12  12     1217.65     1237.06    130.56 o 
 -12  12  12     4535.77     3775.30    199.24 o 
 -10  12  12       46.72       55.40     84.66 o 
  -8  12  12     1603.65     1258.66    187.72 o 
  -6  12  12     4648.83     4229.58    239.04 o 
  -4  12  12      188.25      129.74    101.64 o 
  -2  12  12     2622.15     2594.92    231.30 o 
   0  12  12     4619.17     3755.63    297.23 o 
   2  12  12      773.71      924.20    209.80 o 
   4  12  12     7271.36     7620.27    292.56 o 
   6  12  12     2747.12     2518.49    204.83 o 
   8  12  12      906.36     1015.23    150.80 o 
  10  12  12     5843.47     5830.37    608.38 o 
  12  12  12     2401.07     3089.13    468.20 o 
  14  12  12     1510.04     2038.26    406.91 o 
 -27  13  12      104.50      279.57    135.54 o 
 -25  13  12      711.94      286.05    134.07 o 
 -23  13  12      173.75       53.19    224.77 o 
 -21  13  12      566.08      752.57    130.98 o 
 -19  13  12        8.71      -40.09     93.21 o 
 -17  13  12      590.55      742.11    140.10 o 
 -15  13  12     1145.02     1235.36    131.99 o 
 -13  13  12        0.36       -0.50     82.72 o 
 -11  13  12      388.51      353.84    100.83 o 
  -9  13  12      865.34      661.47    113.37 o 
  -7  13  12       32.98       -1.85    124.78 o 
  -5  13  12     3171.77     3614.41    301.58 o 
  -3  13  12       40.91     -100.53    132.30 o 
  -1  13  12      277.22      279.55    167.90 o 
   1  13  12      567.39      598.00    157.81 o 
   3  13  12      283.42      551.39    192.43 o 
   5  13  12        0.75     -182.90    148.48 o 
   7  13  12      640.35      762.35    212.87 o 
   9  13  12       16.96      430.00    263.31 o 
 -22  14  12      327.35      572.66    208.47 o 
 -20  14  12      313.20      383.89    131.52 o 
 -18  14  12      725.86      332.22    118.17 o 
 -16  14  12       16.27      139.04    103.73 o 
 -14  14  12     1125.05     1439.73    164.37 o 
 -12  14  12     1588.72     1013.59    143.97 o 
 -10  14  12      184.42      228.33    110.63 o 
  -8  14  12     2691.96     2738.74    207.68 o 
  -6  14  12     1538.12     1339.18    190.63 o 
  -4  14  12      138.73       83.39    162.19 o 
  -2  14  12     4148.92     4470.58    384.41 o 
   0  14  12     1676.51     1090.43    237.62 o 
   2  14  12      460.49      311.80    283.51 o 
   4  14  12     3007.21     2871.24    325.30 o 
 -15  15  12       36.88     -113.57    162.25 o 
 -13  15  12      392.43      -63.10    161.19 o 
 -11  15  12      557.52      546.55    215.69 o 
  -9  15  12       14.06      247.70    266.91 o 
  -7  15  12      426.29      242.92    149.68 o 
  -5  15  12       64.24     -115.94    149.37 o 
  -3  15  12      510.23      196.19    170.39 o 
 -43   1  13      443.70      265.78    176.70 o 
 -41   1  13      556.55      429.61    237.35 o 
 -39   1  13     2353.65     2580.99    274.01 o 
 -37   1  13      118.09      121.31    142.09 o 
 -35   1  13     2335.48     2710.97    271.42 o 
 -33   1  13     7399.97     8538.42    534.46 o 
 -31   1  13     2096.39     1588.87    205.56 o 
 -29   1  13     7536.72     9502.93    608.70 o 
 -27   1  13    16183.76    15727.38    483.85 o 
 -25   1  13     1195.89     1021.39    162.99 o 
 -23   1  13    21214.61    24409.38    491.15 o 
 -21   1  13    22633.29    20443.25    463.25 o 
 -19   1  13     1852.07     2027.46    124.12 o 
 -17   1  13    18375.87    20340.34    290.70 o 
 -15   1  13    24902.88    21909.76    323.61 o 
 -13   1  13     3331.84     4082.83    100.48 o 
 -11   1  13    26879.20    27811.42    331.56 o 
  -9   1  13    24605.10    22118.36    285.14 o 
  -7   1  13     4403.61     4548.59    142.59 o 
  -5   1  13    22229.25    21914.67    343.72 o 
  -3   1  13     4950.46     3886.39    139.39 o 
  -1   1  13     1435.51     1419.31     98.03 o 
   1   1  13    13847.46    14114.23    310.65 o 
   3   1  13       33.97      -57.58     59.30 o 
   5   1  13     8912.80     9100.29    276.09 o 
   7   1  13     8066.13     8078.39    336.61 o 
   9   1  13       11.92      230.70     87.60 o 
  11   1  13       12.34      -35.41     80.16 o 
  13   1  13     1166.87     1269.05    159.61 o 
  15   1  13     1442.02     1818.25    187.53 o 
  17   1  13      460.25      845.52    131.64 o 
  19   1  13       58.91      285.33    113.77 o 
  21   1  13      860.39     1067.53    160.45 o 
  23   1  13      171.38       27.59    157.98 o 
  25   1  13      373.17      479.94    198.14 o 
 -44   2  13      185.86      201.08    141.27 o 
 -42   2  13       36.42       82.83    153.00 o 
 -40   2  13     1257.21     1311.93    324.07 o 
 -38   2  13     1747.65     1445.96    224.20 o 
 -36   2  13        1.04       11.04    132.18 o 
 -34   2  13       80.54        8.58    125.78 o 
 -32   2  13        3.10      144.27    200.57 o 
 -30   2  13       76.06     -108.80    116.22 o 
 -28   2  13      286.37      437.62    136.94 o 
 -26   2  13      376.08        8.96     76.93 o 
 -24   2  13      244.88      155.88     85.67 o 
 -22   2  13       35.32      136.94     71.13 o 
 -20   2  13      467.47      554.39     78.97 o 
 -18   2  13      136.15       31.25     52.49 o 
 -16   2  13     1970.54     1689.95     97.62 o 
 -14   2  13       21.74      -53.92     36.60 o 
 -12   2  13     2027.53     1975.56     79.24 o 
 -10   2  13     7112.66     6409.19    139.63 o 
  -8   2  13     1835.41     1820.79     96.30 o 
  -6   2  13       74.14      123.47     49.52 o 
  -4   2  13      553.49      400.57     69.63 o 
  -2   2  13      329.67      208.61     97.00 o 
   0   2  13       20.95       -8.47     52.95 o 
   2   2  13      563.59      628.20     89.67 o 
   4   2  13     2150.21     2270.97    152.07 o 
   6   2  13     3676.14     3965.37    201.27 o 
   8   2  13      151.50      240.50     88.76 o 
  10   2  13      944.86      945.55    186.50 o 
  12   2  13       22.15       -0.83     86.78 o 
  14   2  13       63.75     -120.56     99.96 o 
  16   2  13      314.24      327.03    111.16 o 
  18   2  13       46.19      -58.71     95.01 o 
  20   2  13        4.33       63.93    103.23 o 
  22   2  13       47.95      -77.50    151.15 o 
  24   2  13      151.46      163.86    187.49 o 
 -43   3  13      252.67      129.64    132.35 o 
 -41   3  13       15.08      206.96    135.75 o 
 -39   3  13     1781.56     1758.45    198.59 o 
 -37   3  13     3026.57     2440.19    217.04 o 
 -35   3  13     1662.90     1725.61    224.82 o 
 -33   3  13     3661.93     3506.49    281.57 o 
 -31   3  13     2428.28     1795.18    511.01 o 
 -29   3  13     7403.90     9381.42    462.46 o 
 -27   3  13     8085.62     8703.54    332.84 o 
 -25   3  13     5667.62     5013.63    267.56 o 
 -23   3  13     6572.22     7731.32    228.38 o 
 -21   3  13    20416.52    18715.21    328.20 o 
 -19   3  13     6897.93     6475.46    256.84 o 
 -17   3  13    15202.23    16698.71    346.19 o 
 -15   3  13     9816.73     8599.86    189.84 o 
 -13   3  13    12675.28    12908.08    210.47 o 
 -11   3  13    28053.95    29928.12    326.90 o 
  -9   3  13    13354.79    12576.03    202.63 o 
  -7   3  13     3684.54     3843.25    129.70 o 
  -5   3  13    25316.67    26110.59    356.86 o 
  -3   3  13     7011.68     5481.51    137.82 o 
  -1   3  13      370.49      224.53     52.30 o 
   1   3  13     9618.33    10035.47    223.21 o 
   3   3  13     8270.56     7492.99    226.65 o 
   5   3  13      541.30      445.86     94.34 o 
   7   3  13     7713.30     7838.49    285.89 o 
   9   3  13      516.99      533.19    104.11 o 
  11   3  13       26.50       17.63     81.49 o 
  13   3  13      946.57      993.18    129.61 o 
  15   3  13      906.62     1373.53    193.36 o 
  17   3  13       26.13      153.31    116.79 o 
  19   3  13       31.18      202.12    113.51 o 
  21   3  13     2171.83     2337.27    297.34 o 
  23   3  13      169.91      355.51    262.05 o 
  25   3  13      237.80      674.45    317.91 o 
 -42   4  13       85.65      323.01    145.78 o 
 -40   4  13      605.03      588.76    154.05 o 
 -38   4  13       49.22      124.92    124.76 o 
 -36   4  13      583.97      749.79    148.07 o 
 -34   4  13        6.97       69.24    109.74 o 
 -32   4  13      201.52       21.09     95.17 o 
 -30   4  13      252.41      365.85     90.00 o 
 -28   4  13     2309.97     2088.65    137.53 o 
 -26   4  13      651.54     1333.25    159.33 o 
 -24   4  13      180.31      244.01     74.55 o 
 -22   4  13      427.79      287.66     70.99 o 
 -20   4  13       20.01       -7.16     61.99 o 
 -18   4  13      350.85      227.54     67.11 o 
 -16   4  13      116.96      142.92     65.99 o 
 -14   4  13     2172.45     2814.55    120.30 o 
 -12   4  13      447.71      819.77     69.91 o 
 -10   4  13     4898.91     4138.54    122.37 o 
  -8   4  13     1396.97     1517.40     77.81 o 
  -6   4  13      177.08       91.98     46.78 o 
  -4   4  13      404.95      324.04     63.41 o 
  -2   4  13     3485.22     3455.55    120.48 o 
   0   4  13       25.56      -40.65     49.61 o 
   2   4  13     1955.52     1568.51    102.99 o 
   4   4  13     2613.07     2784.59    220.85 o 
   6   4  13       11.08      -82.61     71.73 o 
   8   4  13      499.92      577.88    121.12 o 
  10   4  13     1228.68     1356.41    164.97 o 
  12   4  13       70.25      264.99    121.11 o 
  14   4  13       67.23       61.16    112.37 o 
  16   4  13      958.57     1322.11    250.63 o 
  18   4  13       66.20       29.09    120.73 o 
  20   4  13       13.41     -139.98    106.23 o 
  22   4  13       53.48      -55.46    225.77 o 
  24   4  13       12.86      -74.97    226.65 o 
 -41   5  13      515.29      468.22    176.18 o 
 -39   5  13      925.91     1208.56    177.34 o 
 -37   5  13     1192.28      706.24    269.72 o 
 -35   5  13     2366.97     2153.94    201.71 o 
 -33   5  13     4611.81     4655.35    231.78 o 
 -31   5  13     1435.66     1071.11    113.11 o 
 -29   5  13     4065.73     4859.57    224.87 o 
 -27   5  13     7207.67     7564.18    220.29 o 
 -25   5  13     2164.51     1786.33    166.82 o 
 -23   5  13     8540.06     9350.57    216.02 o 
 -21   5  13    15110.50    15096.27    273.71 o 
 -19   5  13    12949.40    11207.52    255.32 o 
 -17   5  13    10057.43    10262.11    214.39 o 
 -15   5  13     5033.17     5062.14    150.48 o 
 -13   5  13     3441.37     3036.01    131.38 o 
 -11   5  13    38439.40    41661.84    576.09 o 
  -9   5  13    14649.63    13979.38    281.86 o 
  -7   5  13     5378.11     4873.08    142.45 o 
  -5   5  13    11183.82    11535.58    224.70 o 
  -3   5  13     4762.32     4424.59    149.10 o 
  -1   5  13     3664.09     3272.24    170.95 o 
   1   5  13     8963.87     9622.45    239.24 o 
   3   5  13     1892.60     1404.99    118.63 o 
   5   5  13       16.79     -116.37     66.38 o 
   7   5  13     3677.74     3605.14    239.73 o 
   9   5  13      265.23       37.08     97.84 o 
  11   5  13        1.03      -38.33     98.72 o 
  13   5  13      260.08      189.49    229.33 o 
  15   5  13       38.60      -91.18    102.33 o 
  17   5  13        5.35      -29.39    111.34 o 
  19   5  13      219.05       60.00    128.83 o 
  21   5  13      760.16     1384.59    344.55 o 
  23   5  13      109.26     -190.28    216.38 o 
 -40   6  13      153.13      337.30    158.45 o 
 -38   6  13       73.52     -102.97    102.05 o 
 -36   6  13        8.36      138.62    116.56 o 
 -34   6  13      972.11     1059.35    124.86 o 
 -32   6  13        4.93      -58.72     76.20 o 
 -30   6  13      905.74      890.00    111.99 o 
 -28   6  13      700.54      850.48    105.96 o 
 -26   6  13       50.20     -126.91     63.45 o 
 -24   6  13      103.14      238.01     71.92 o 
 -22   6  13     1947.88     1489.86    123.95 o 
 -20   6  13      486.92     1060.30    107.11 o 
 -18   6  13     1785.24     1415.71    115.53 o 
 -16   6  13      863.89      763.20     94.74 o 
 -14   6  13       18.43      -25.87     59.92 o 
 -12   6  13      357.22      637.25     99.66 o 
 -10   6  13       43.47      150.50     78.93 o 
  -8   6  13     2276.34     2222.99    134.15 o 
  -6   6  13        9.89      -74.90     76.19 o 
  -4   6  13     1375.69     1048.92     90.99 o 
  -2   6  13     5301.91     5813.73    187.24 o 
   0   6  13       53.26       -2.71     49.53 o 
   2   6  13      361.22      458.39     86.02 o 
   4   6  13      323.52      413.99     93.09 o 
   6   6  13        9.08      -50.56     74.33 o 
   8   6  13       97.15       -6.82     79.40 o 
  10   6  13     2050.71     2367.56    180.47 o 
  12   6  13      292.74      332.51    128.19 o 
  14   6  13       80.21      125.41    115.20 o 
  16   6  13     1262.48     1761.69    333.26 o 
  18   6  13      127.03       64.53    120.99 o 
  20   6  13       72.29     -146.03    196.92 o 
  22   6  13      296.01      -40.06    239.66 o 
 -39   7  13      733.17      643.72    194.88 o 
 -37   7  13     1110.04      913.58    169.48 o 
 -35   7  13     1970.74     1691.23    290.10 o 
 -33   7  13     2177.66     2216.64    181.34 o 
 -31   7  13     3239.77     2506.17    186.16 o 
 -29   7  13     2207.23     2270.53    192.78 o 
 -27   7  13     3512.44     4152.36    226.08 o 
 -25   7  13     5329.43     4630.04    260.25 o 
 -23   7  13     5728.72     6349.42    210.41 o 
 -21   7  13     4998.90     5306.18    217.69 o 
 -19   7  13     6511.13     5824.81    196.21 o 
 -17   7  13    14361.59    15723.13    325.84 o 
 -15   7  13     9475.97    10114.33    254.64 o 
 -13   7  13     5884.94     5041.77    186.79 o 
 -11   7  13     9599.25    10526.78    341.33 o 
  -9   7  13      501.35      655.54    104.55 o 
  -7   7  13    10392.73     9845.37    245.06 o 
  -5   7  13    12200.21    13468.18    384.74 o 
  -3   7  13     4995.70     4910.11    227.97 o 
  -1   7  13     4048.21     3784.51    175.39 o 
   1   7  13     2499.00     3067.48    166.31 o 
   3   7  13      604.33      516.52     94.60 o 
   5   7  13     4021.17     3383.34    239.91 o 
   7   7  13     2692.40     2662.36    190.95 o 
   9   7  13       10.45       45.49     86.68 o 
  11   7  13        1.38       35.11     88.82 o 
  13   7  13        0.15     -102.54     83.77 o 
  15   7  13        0.35      -17.96     92.71 o 
  17   7  13       47.97      -83.14     94.15 o 
  19   7  13      279.28      137.49    235.37 o 
  21   7  13       93.33      145.99    240.62 o 
 -38   8  13        3.89     -210.54    111.07 o 
 -36   8  13       96.63      319.97    120.34 o 
 -34   8  13      249.77      187.27    105.30 o 
 -32   8  13       76.49      -31.75    101.41 o 
 -30   8  13       25.29      101.35     97.41 o 
 -28   8  13     1971.58     1915.85    167.66 o 
 -26   8  13     1841.73      882.61    128.05 o 
 -24   8  13     4484.93     4276.38    203.74 o 
 -22   8  13     2170.07     2247.03    150.20 o 
 -20   8  13      255.94      756.82    121.77 o 
 -18   8  13      197.77      246.02     84.65 o 
 -16   8  13     2019.19     1879.43    139.64 o 
 -14   8  13     2580.62     3596.28    181.90 o 
 -12   8  13       56.51      -65.67     88.56 o 
 -10   8  13     2509.28     2116.82    161.09 o 
  -8   8  13     2865.99     3542.70    196.20 o 
  -6   8  13      186.01       31.45     67.02 o 
  -4   8  13     1663.83     1612.38    127.46 o 
  -2   8  13     1648.82     2120.42    245.56 o 
   0   8  13       34.50      -46.68     76.22 o 
   2   8  13       52.61      115.31     72.81 o 
   4   8  13     1310.70     1401.08    148.34 o 
   6   8  13      371.46      390.97    109.30 o 
   8   8  13      206.24      303.14    114.64 o 
  10   8  13     1199.51     1494.22    228.60 o 
  12   8  13      415.80      371.94    117.50 o 
  14   8  13       15.56       41.14     99.57 o 
  16   8  13      760.40      797.08    142.92 o 
  18   8  13       87.66      104.87    254.02 o 
  20   8  13      509.34      874.62    325.53 o 
 -37   9  13      916.68      968.25    210.92 o 
 -35   9  13     1360.90     1188.90    212.13 o 
 -33   9  13      999.41      808.31    139.12 o 
 -31   9  13     2449.62     2119.41    372.01 o 
 -29   9  13     3193.22     2650.49    196.65 o 
 -27   9  13      229.93      516.38    116.65 o 
 -25   9  13     2851.28     2721.17    172.76 o 
 -23   9  13    10416.75    10432.69    389.74 o 
 -21   9  13     4174.09     4993.07    207.28 o 
 -19   9  13     6695.34     6024.11    268.61 o 
 -17   9  13     4845.47     5113.36    214.36 o 
 -15   9  13     2654.26     3745.68    189.07 o 
 -13   9  13     7082.36     6289.34    251.43 o 
 -11   9  13     2090.14     2465.72    178.11 o 
  -9   9  13     8081.80     8658.41    270.65 o 
  -7   9  13     7464.74     6767.89    241.17 o 
  -5   9  13     4107.67     4760.45    257.64 o 
  -3   9  13     2297.50     2836.07    191.64 o 
  -1   9  13     3377.27     3000.69    196.64 o 
   1   9  13      656.89      764.36    119.81 o 
   3   9  13     1732.98     1585.57    158.98 o 
   5   9  13     2541.62     2195.70    187.34 o 
   7   9  13      170.39      151.30     94.05 o 
   9   9  13      291.61      157.48    148.42 o 
  11   9  13      652.15      743.29    133.76 o 
  13   9  13       11.41      -31.30     97.28 o 
  15   9  13       40.52     -236.81    118.40 o 
  17   9  13      125.48      226.44    253.10 o 
 -34  10  13       24.35      -74.81    113.03 o 
 -32  10  13       49.31      -19.76     98.11 o 
 -30  10  13        0.18      174.86    109.10 o 
 -28  10  13      363.49      421.90    114.45 o 
 -26  10  13      128.00      454.46    135.60 o 
 -24  10  13       27.91      109.62     83.24 o 
 -22  10  13     1245.93     1298.07    131.35 o 
 -20  10  13        2.64      102.66     83.58 o 
 -18  10  13      321.99      269.51     87.48 o 
 -16  10  13     1243.57     1261.86    127.28 o 
 -14  10  13      156.98      268.39     87.62 o 
 -12  10  13       66.20      -49.01     72.84 o 
 -10  10  13      916.99     1055.67    133.73 o 
  -8  10  13     1647.66     2340.58    285.04 o 
  -6  10  13       32.08        7.24     83.86 o 
  -4  10  13      252.81      195.29     95.65 o 
  -2  10  13     1407.69     1755.85    177.43 o 
   0  10  13      108.94       75.34     94.38 o 
   2  10  13        6.04       44.29     93.43 o 
   4  10  13     3290.68     3900.92    239.79 o 
   6  10  13      436.26      458.71    134.87 o 
   8  10  13       74.65       56.12    126.33 o 
  10  10  13     1367.05     1627.92    202.39 o 
  12  10  13       50.66       70.04    123.25 o 
  14  10  13      212.96      392.10    196.32 o 
  16  10  13     1032.90     1612.51    391.30 o 
 -31  11  13     1501.44     1112.76    179.85 o 
 -29  11  13     1423.94     1084.89    173.99 o 
 -27  11  13      733.49      923.79    141.50 o 
 -25  11  13     2723.24     2517.93    196.64 o 
 -23  11  13     1837.14     1384.57    138.19 o 
 -21  11  13     2126.36     3162.70    206.86 o 
 -19  11  13     7456.29     6983.31    263.55 o 
 -17  11  13     2450.18     2003.95    154.05 o 
 -15  11  13     1800.73     2344.02    162.86 o 
 -13  11  13     6931.18     7319.17    308.31 o 
 -11  11  13      787.27      774.55    125.00 o 
  -9  11  13     3443.33     4489.84    245.26 o 
  -7  11  13     4158.50     3802.27    225.12 o 
  -5  11  13      420.32      632.43    205.12 o 
  -3  11  13     2217.44     3035.76    249.52 o 
  -1  11  13     4191.20     4252.87    288.37 o 
   1  11  13     1253.41     1943.55    212.20 o 
   3  11  13      974.08     1356.83    162.62 o 
   5  11  13     1379.76     1176.37    156.42 o 
   7  11  13       12.32       97.33    131.28 o 
   9  11  13      251.78      355.29    247.44 o 
  11  11  13      115.18      222.14    242.39 o 
  13  11  13       49.47      -43.22    226.32 o 
 -28  12  13     2172.71     2094.00    218.77 o 
 -26  12  13      180.88      574.36    188.32 o 
 -24  12  13       35.31        8.52    113.90 o 
 -22  12  13      276.49      304.88     98.20 o 
 -20  12  13       25.13      193.50     93.70 o 
 -18  12  13       10.71      130.18     91.27 o 
 -16  12  13        6.38      -12.13     79.09 o 
 -14  12  13       18.34      113.60     91.23 o 
 -12  12  13        0.36       39.61     85.20 o 
 -10  12  13        5.84      172.09     88.93 o 
  -8  12  13      187.85      278.19    108.47 o 
  -6  12  13      217.64      270.48    112.50 o 
  -4  12  13      132.67      272.91    128.70 o 
  -2  12  13       12.14        4.88    116.37 o 
   0  12  13        3.36      -25.07    117.31 o 
   2  12  13      776.49      995.28    177.38 o 
   4  12  13       70.62      126.54    104.78 o 
   6  12  13       12.14       48.87    162.70 o 
   8  12  13      397.12      462.63    265.02 o 
  10  12  13      512.03      736.86    293.70 o 
 -25  13  13     2724.17     2507.91    234.00 o 
 -23  13  13      724.03      285.33    127.50 o 
 -21  13  13     1943.56     2116.64    184.87 o 
 -19  13  13     3692.28     3358.53    220.33 o 
 -17  13  13      936.04     1035.55    181.36 o 
 -15  13  13      636.50     1399.20    159.41 o 
 -13  13  13     3695.19     3843.41    212.96 o 
 -11  13  13     1157.40     1294.41    141.94 o 
  -9  13  13     2196.11     3091.15    193.04 o 
  -7  13  13     4706.74     4731.45    267.06 o 
  -5  13  13      324.23      109.82    150.64 o 
  -3  13  13     1038.64     1060.40    217.87 o 
  -1  13  13     2860.72     3196.73    326.80 o 
   1  13  13       60.01      173.31    169.44 o 
   3  13  13      562.21     1161.43    235.87 o 
   5  13  13     1425.43     1555.93    270.20 o 
   7  13  13       22.30      121.02    237.11 o 
 -20  14  13        5.09     -178.75     89.37 o 
 -18  14  13      149.30        2.84     98.60 o 
 -16  14  13       13.40      -17.54     98.61 o 
 -14  14  13      222.95      286.31    114.18 o 
 -12  14  13      160.36       24.63     96.53 o 
 -10  14  13       46.81      164.38    110.83 o 
  -8  14  13      552.54      724.62    137.58 o 
  -6  14  13      121.03      193.94    210.37 o 
  -4  14  13      434.25      258.77    208.11 o 
  -2  14  13      298.85      448.60    202.91 o 
   0  14  13       79.15      153.73    170.52 o 
 -44   0  14      958.66      931.93    320.57 o 
 -42   0  14       11.33      447.90    259.85 o 
 -40   0  14       13.44      641.78    268.33 o 
 -38   0  14     3197.32     3031.67    416.55 o 
 -36   0  14      878.04     1233.63    296.12 o 
 -34   0  14     1480.67     1912.24    332.65 o 
 -32   0  14      135.74       17.53    184.31 o 
 -30   0  14       26.79      197.49    184.98 o 
 -28   0  14      713.64     1164.29    261.45 o 
 -26   0  14     1701.48     1102.89    236.10 o 
 -24   0  14      279.64      248.22    179.84 o 
 -22   0  14        3.80       80.62    150.16 o 
 -20   0  14     1441.21     2283.97    206.65 o 
 -18   0  14      126.52       91.07    108.82 o 
 -16   0  14       51.49      125.07     80.65 o 
 -14   0  14    12672.89    13710.49    281.83 o 
 -12   0  14      158.87      -76.04     59.61 o 
 -10   0  14     1208.79     1832.24    136.71 o 
  -8   0  14    32587.76    35669.89    774.39 o 
  -6   0  14     6550.55     5077.70    248.10 o 
  -4   0  14     4962.29     5585.34    262.53 o 
  -2   0  14    24559.34    24591.85    619.08 o 
   0   0  14     7338.48     6693.96    303.65 o 
   2   0  14      896.81     1498.46    186.55 o 
   4   0  14    40366.77    39781.88    909.45 o 
   6   0  14     1468.42     1062.86    175.55 o 
   8   0  14     8349.52     8495.50    385.03 o 
  10   0  14    19898.67    21364.93    652.37 o 
  12   0  14     5623.34     5940.71    349.77 o 
  14   0  14    11075.53    12371.80    507.50 o 
  16   0  14     8983.87     9464.43   1279.67 o 
  18   0  14     1837.96     1542.51    252.99 o 
  20   0  14     9015.46     9935.00   1331.05 o 
  22   0  14     6243.13     7316.05    721.67 o 
  24   0  14     1074.03      558.41    303.60 o 
 -43   1  14      316.69      327.91    355.89 o 
 -41   1  14      671.78      713.08    271.70 o 
 -39   1  14       11.96      -31.08    148.61 o 
 -37   1  14      318.15      174.04    244.59 o 
 -35   1  14        3.57     -137.43    192.90 o 
 -33   1  14       13.58     -230.38    115.19 o 
 -31   1  14        0.45       43.54    128.78 o 
 -29   1  14       40.65      104.26    121.08 o 
 -27   1  14      278.68      231.76    132.86 o 
 -25   1  14      600.92      640.10    145.51 o 
 -23   1  14     2168.86     2187.30    206.48 o 
 -21   1  14      500.60      369.94     89.46 o 
 -19   1  14     1830.78     1702.70    110.53 o 
 -17   1  14      325.31      412.57     68.03 o 
 -15   1  14      241.64      403.50     55.60 o 
 -13   1  14       31.69      104.63     43.53 o 
 -11   1  14     1203.63     1206.82     82.31 o 
  -9   1  14     1206.51     1270.25     85.62 o 
  -7   1  14      130.77      218.94     62.31 o 
  -5   1  14        3.40      -25.08     51.50 o 
  -3   1  14      692.31      834.54     98.49 o 
  -1   1  14     1330.56     1281.75    120.69 o 
   1   1  14      184.09      175.40     73.51 o 
   3   1  14     4680.55     4696.07    190.32 o 
   5   1  14      635.79      675.84    106.55 o 
   7   1  14     1849.36     1650.06    185.43 o 
   9   1  14        4.07       42.00     81.36 o 
  11   1  14      229.57      226.71     97.56 o 
  13   1  14       77.49      -60.53     83.83 o 
  15   1  14        5.17      -17.97     90.93 o 
  17   1  14       39.74      -24.32    103.25 o 
  19   1  14       33.77      -88.83     98.11 o 
  21   1  14       25.81      -22.42    242.81 o 
  23   1  14       28.33      206.75    176.51 o 
 -42   2  14     1163.90     1062.56    182.00 o 
 -40   2  14     1617.59     1994.76    253.10 o 
 -38   2  14       40.42      -39.06    139.10 o 
 -36   2  14        7.99      -92.28    133.27 o 
 -34   2  14     1780.55     2406.15    252.78 o 
 -32   2  14      379.64       27.52    130.99 o 
 -30   2  14        8.57      157.97    135.78 o 
 -28   2  14     2963.10     3312.56    264.46 o 
 -26   2  14      258.46      423.61    133.90 o 
 -24   2  14      122.73      188.55     88.72 o 
 -22   2  14      265.74      332.58     79.55 o 
 -20   2  14     2008.20     2350.66    131.02 o 
 -18   2  14        8.70      282.73     65.83 o 
 -16   2  14      419.82      285.16     63.52 o 
 -14   2  14     7143.49     8277.72    248.64 o 
 -12   2  14     8795.37     7085.60    140.81 o 
 -10   2  14      954.05     1206.60     72.80 o 
  -8   2  14    10385.71    10453.30    210.57 o 
  -6   2  14     4612.10     4330.64    149.07 o 
  -4   2  14     4768.34     5533.53    199.43 o 
  -2   2  14    15658.46    16953.93    388.09 o 
   0   2  14     3105.00     2492.75    154.45 o 
   2   2  14    12595.79    13078.97    312.08 o 
   4   2  14    27236.26    28587.67    554.61 o 
   6   2  14    13797.20    13697.60    363.08 o 
   8   2  14     8729.95     8860.60    343.84 o 
  10   2  14    11776.90    12466.08    342.29 o 
  12   2  14     5759.69     5033.83    258.42 o 
  14   2  14     9037.02     9870.02    320.94 o 
  16   2  14     6721.67     7795.71    433.34 o 
  18   2  14     4830.90     5133.01    287.64 o 
  20   2  14     5268.23     5550.15    431.61 o 
  22   2  14     3640.73     4505.08    409.33 o 
 -43   3  14       37.41        5.91    125.91 o 
 -41   3  14       27.65     -111.21    114.29 o 
 -39   3  14        0.29     -237.12    146.03 o 
 -37   3  14       62.22      226.55    123.11 o 
 -35   3  14      198.77      126.55    140.76 o 
 -33   3  14      408.63       39.65    134.76 o 
 -31   3  14     1416.16     1571.14    205.74 o 
 -29   3  14     1104.29      912.26    236.81 o 
 -27   3  14      312.38      143.77    195.59 o 
 -25   3  14     1370.05     1183.39    121.57 o 
 -23   3  14      187.54       95.79     69.56 o 
 -21   3  14      200.28      389.70     79.69 o 
 -19   3  14      610.19      236.07     72.86 o 
 -17   3  14      373.03      419.58     67.84 o 
 -15   3  14       70.52     -100.18     50.09 o 
 -13   3  14       73.76      164.03     53.27 o 
 -11   3  14       46.26      -18.94     44.42 o 
  -9   3  14      695.56     1050.34    101.36 o 
  -7   3  14     1235.18      850.43     78.10 o 
  -5   3  14      378.54      127.68     40.06 o 
  -3   3  14       41.26       45.86     45.48 o 
  -1   3  14      877.59      600.21     75.61 o 
   1   3  14       88.34       91.44     72.81 o 
   3   3  14     2783.41     3049.05    176.80 o 
   5   3  14      187.20      286.04     86.08 o 
   7   3  14      368.43      382.88     98.35 o 
   9   3  14     1277.79     1146.44    137.19 o 
  11   3  14       56.75       -6.16    105.73 o 
  13   3  14      127.34       83.32     92.07 o 
  15   3  14      593.30      545.40    125.56 o 
  17   3  14        1.01     -101.04    110.98 o 
  19   3  14       28.66       91.72    131.91 o 
  21   3  14      218.04      487.57    289.66 o 
  23   3  14      208.01      178.05    257.03 o 
 -42   4  14       68.58       58.54    129.99 o 
 -40   4  14     1235.19     1500.06    195.76 o 
 -38   4  14      210.50      108.23    122.83 o 
 -36   4  14      328.60      270.19    133.39 o 
 -34   4  14     1503.32     1883.41    253.16 o 
 -32   4  14       79.38     -122.26    100.83 o 
 -30   4  14      347.11      434.31    118.82 o 
 -28   4  14      785.54     1152.37    115.93 o 
 -26   4  14      134.99      120.25     85.55 o 
 -24   4  14       49.58       55.27     66.64 o 
 -22   4  14      172.00      233.18     90.76 o 
 -20   4  14     1961.31     2518.92    213.17 o 
 -18   4  14      949.34      834.24     93.14 o 
 -16   4  14      873.08      845.07     91.61 o 
 -14   4  14     3071.80     3417.84    122.98 o 
 -12   4  14      790.01      317.93     60.07 o 
 -10   4  14     5115.44     5397.37    192.45 o 
  -8   4  14    13191.53    14442.26    212.32 o 
  -6   4  14     4769.78     4237.93    131.04 o 
  -4   4  14     5120.46     5350.30    149.15 o 
  -2   4  14    12293.68    13623.91    250.86 o 
   0   4  14     3748.81     3731.62    168.04 o 
   2   4  14    16683.41    15982.42    368.24 o 
   4   4  14     9513.95    10166.15    483.72 o 
   6   4  14     3825.73     3838.94    250.93 o 
   8   4  14    11151.20    11085.60    632.06 o 
  10   4  14    10838.46    10869.55    384.67 o 
  12   4  14     4165.98     3429.14    262.50 o 
  14   4  14     9406.46    10245.43    391.11 o 
  16   4  14     8310.46     7698.29    352.55 o 
  18   4  14     3315.57     3505.81    336.53 o 
  20   4  14     4189.49     5444.77    634.85 o 
  22   4  14     3473.89     3386.40    518.40 o 
 -41   5  14       12.89       -9.57    129.16 o 
 -39   5  14        6.22      138.46    124.03 o 
 -37   5  14      439.49      631.63    148.81 o 
 -35   5  14       15.38       27.05    110.88 o 
 -33   5  14       29.50       87.56     95.53 o 
 -31   5  14      474.27      626.77    105.30 o 
 -29   5  14       27.50     -130.05     65.03 o 
 -27   5  14      413.75      203.46     80.08 o 
 -25   5  14     2540.84     1942.63    122.83 o 
 -23   5  14        2.88       74.29     65.92 o 
 -21   5  14        0.21      173.74     67.34 o 
 -19   5  14      692.61      577.60     79.02 o 
 -17   5  14       34.09       98.43     59.56 o 
 -15   5  14      898.12     1338.92    112.45 o 
 -13   5  14     6744.99     5661.91    187.60 o 
 -11   5  14      345.21      455.78     82.56 o 
  -9   5  14       89.00      111.71     65.46 o 
  -7   5  14     1265.17      966.49     99.94 o 
  -5   5  14       24.44       47.26     57.60 o 
  -3   5  14     2342.61     2857.90    150.09 o 
  -1   5  14       31.92      -33.95     63.92 o 
   1   5  14     2264.57     2490.43    185.95 o 
   3   5  14     3042.72     3408.92    202.18 o 
   5   5  14      357.58      223.03     96.22 o 
   7   5  14      398.71      370.67    104.89 o 
   9   5  14      418.22      429.93    126.37 o 
  11   5  14      130.17       68.00    107.18 o 
  13   5  14       35.08      104.39    114.26 o 
  15   5  14      253.38      291.69    139.50 o 
  17   5  14      339.11      618.11    160.77 o 
  19   5  14       22.69      -21.44    220.06 o 
  21   5  14      323.15      398.04    287.87 o 
 -40   6  14     1271.90     1455.42    193.25 o 
 -38   6  14       78.37      112.14    179.29 o 
 -36   6  14      216.65      164.76    121.29 o 
 -34   6  14      169.20      651.02    127.58 o 
 -32   6  14      279.75      186.57     88.21 o 
 -30   6  14      266.64      365.15    103.30 o 
 -28   6  14      401.90      835.43    122.67 o 
 -26   6  14        3.64       69.58     85.64 o 
 -24   6  14       56.09       96.68     76.01 o 
 -22   6  14       51.27      -99.12     69.69 o 
 -20   6  14     1141.86     1288.31    119.72 o 
 -18   6  14       16.88      121.86     75.81 o 
 -16   6  14       49.99      -54.10     61.31 o 
 -14   6  14     1345.79     1417.79    116.59 o 
 -12   6  14     4919.83     4387.98    199.47 o 
 -10   6  14     1553.66     1220.52    126.29 o 
  -8   6  14     3865.70     4241.73    222.67 o 
  -6   6  14     2208.74     1832.80    129.92 o 
  -4   6  14     5207.68     5075.79    175.93 o 
  -2   6  14     5917.17     6909.15    207.91 o 
   0   6  14     4369.32     4398.16    217.80 o 
   2   6  14    10130.74     9913.71    257.66 o 
   4   6  14    11306.68    12239.56    336.00 o 
   6   6  14    10571.88    10233.38    314.11 o 
   8   6  14     7326.21     7492.17    276.82 o 
  10   6  14     6526.51     7212.31    288.33 o 
  12   6  14     4497.98     4247.38    286.89 o 
  14   6  14     4826.23     4977.62    557.65 o 
  16   6  14     6144.14     5928.19    358.91 o 
  18   6  14     1806.06     1817.72    392.76 o 
  20   6  14     5024.23     5074.84    613.89 o 
 -39   7  14       65.48      -49.80    138.31 o 
 -37   7  14       70.88      200.29    130.92 o 
 -35   7  14        0.36      -46.91    145.08 o 
 -33   7  14       47.04      227.86    108.24 o 
 -31   7  14     1070.58     1362.30    150.85 o 
 -29   7  14       11.76       98.49     93.88 o 
 -27   7  14      878.96     1607.90    159.03 o 
 -25   7  14     1108.32     1004.71    118.73 o 
 -23   7  14      334.04       87.53     76.12 o 
 -21   7  14       70.89       -3.45     73.64 o 
 -19   7  14     3353.65     2688.44    162.27 o 
 -17   7  14     1272.67     1405.39    123.73 o 
 -15   7  14        2.03      166.51     80.06 o 
 -13   7  14     5932.54     4881.39    197.61 o 
 -11   7  14      382.64      605.45    107.38 o 
  -9   7  14      618.33     1144.21    126.66 o 
  -7   7  14     3507.13     2952.37    196.01 o 
  -5   7  14       65.41      363.50     81.93 o 
  -3   7  14      585.16      895.94    123.54 o 
  -1   7  14      242.42      218.47     88.75 o 
   1   7  14      145.70       65.52     59.76 o 
   3   7  14     1447.49     1169.89    137.27 o 
   5   7  14      787.28      656.28    117.73 o 
   7   7  14      743.22      589.42    118.46 o 
   9   7  14     1623.63     1714.11    168.98 o 
  11   7  14        6.22     -168.01     84.01 o 
  13   7  14       48.61      -33.39     86.83 o 
  15   7  14     1042.54     1132.79    184.99 o 
  17   7  14        2.52     -184.84    194.77 o 
  19   7  14      206.86       28.13    227.05 o 
 -38   8  14      444.63      523.40    155.22 o 
 -36   8  14       89.39      148.77    107.84 o 
 -34   8  14      710.27     1396.94    202.11 o 
 -32   8  14       86.67       -8.94     96.03 o 
 -30   8  14      137.85      160.15     99.18 o 
 -28   8  14      471.49      896.91    131.61 o 
 -26   8  14     1189.49     1195.85    124.90 o 
 -24   8  14      694.96      330.88    103.18 o 
 -22   8  14       17.76       44.62     76.34 o 
 -20   8  14       35.91       -1.83     74.68 o 
 -18   8  14      581.06      535.21     95.26 o 
 -16   8  14     1299.46      824.54    107.32 o 
 -14   8  14      257.81      321.54    100.82 o 
 -12   8  14      908.79     1013.95    128.24 o 
 -10   8  14     1915.59     1186.82    131.98 o 
  -8   8  14     3002.48     3286.32    198.00 o 
  -6   8  14     5839.43     5037.02    201.46 o 
  -4   8  14     5372.97     4881.76    245.77 o 
  -2   8  14     3858.63     3905.73    221.93 o 
   0   8  14     3388.78     2959.78    199.43 o 
   2   8  14     4231.72     3741.95    459.21 o 
   4   8  14     6352.71     6628.18    284.46 o 
   6   8  14     3006.73     2593.91    196.67 o 
   8   8  14     5552.66     5658.15    283.86 o 
  10   8  14     3914.45     3839.97    241.92 o 
  12   8  14     3346.18     3102.88    229.26 o 
  14   8  14     4611.26     4209.24    384.77 o 
  16   8  14     3897.67     3225.03    486.26 o 
  18   8  14     2479.81     2217.56    420.59 o 
 -35   9  14        2.28     -100.79     99.66 o 
 -33   9  14       14.10       28.82    102.50 o 
 -31   9  14      955.93     1296.09    156.96 o 
 -29   9  14       52.84     -131.95     86.81 o 
 -27   9  14      104.94      280.69    108.08 o 
 -25   9  14      200.12      410.67    102.02 o 
 -23   9  14      154.20      407.52     98.11 o 
 -21   9  14     1790.36     2038.73    157.86 o 
 -19   9  14      850.83      775.38    106.21 o 
 -17   9  14       12.93       45.04     77.47 o 
 -15   9  14      610.52      774.39    108.58 o 
 -13   9  14     2725.99     2482.79    159.48 o 
 -11   9  14       10.23       35.34     86.41 o 
  -9   9  14     1648.65     1967.10    163.12 o 
  -7   9  14      700.48      479.94    107.23 o 
  -5   9  14      234.41      446.83    109.71 o 
  -3   9  14     1654.63     1681.08    159.18 o 
  -1   9  14      588.50      296.32    100.38 o 
   1   9  14      100.77      227.26    105.70 o 
   3   9  14      220.53      136.84    100.96 o 
   5   9  14      341.66      238.89    126.38 o 
   7   9  14        7.75       11.91    110.60 o 
   9   9  14      700.12      840.39    135.12 o 
  11   9  14       72.40       87.96    109.21 o 
  13   9  14       20.34       12.84    160.00 o 
  15   9  14       51.24       16.36    225.58 o 
 -34  10  14       85.82      229.56    131.83 o 
 -32  10  14       62.75      232.67    132.07 o 
 -30  10  14      175.55      177.27    107.32 o 
 -28  10  14       69.02      230.30    137.02 o 
 -26  10  14       98.52       91.86     96.55 o 
 -24  10  14      863.46      754.61    116.36 o 
 -22  10  14      740.07      249.85     92.73 o 
 -20  10  14      155.60       91.85     83.46 o 
 -18  10  14       38.61      133.91     86.09 o 
 -16  10  14      676.39      414.45     98.60 o 
 -14  10  14      702.21      803.69    113.65 o 
 -12  10  14      264.17      343.17     93.84 o 
 -10  10  14     3128.84     2189.34    178.92 o 
  -8  10  14      201.33      288.86    107.79 o 
  -6  10  14      951.74     1048.12    136.73 o 
  -4  10  14     4585.28     3941.29    284.36 o 
  -2  10  14      828.52      927.85    135.32 o 
   0  10  14     4256.78     4270.35    243.49 o 
   2  10  14     5503.90     5085.47    268.91 o 
   4  10  14     2592.47     2570.29    235.33 o 
   6  10  14     4650.04     5106.53    322.68 o 
   8  10  14     2913.40     3094.11    267.56 o 
  10  10  14     1089.79     1265.30    338.75 o 
  12  10  14     5026.30     5671.52    626.75 o 
  14  10  14     3695.25     4713.21    588.39 o 
 -31  11  14      414.92      710.93    200.94 o 
 -29  11  14      659.72      275.62    133.87 o 
 -27  11  14      274.63      261.52    203.89 o 
 -25  11  14      491.62     1030.32    127.60 o 
 -23  11  14      227.02       17.63     83.74 o 
 -21  11  14       60.88       93.60     85.12 o 
 -19  11  14      425.25      461.13    134.77 o 
 -17  11  14       20.86      -79.61     80.34 o 
 -15  11  14     2778.32     3245.18    190.25 o 
 -13  11  14     1044.92      899.64    121.44 o 
 -11  11  14     1117.47     1389.54    176.48 o 
  -9  11  14      618.25      717.75    168.53 o 
  -7  11  14      981.84      835.59    141.27 o 
  -5  11  14       16.43      147.10    115.95 o 
  -3  11  14     1645.12     2122.52    217.37 o 
  -1  11  14      421.10        0.29    111.88 o 
   1  11  14      456.67      902.72    146.95 o 
   3  11  14     1659.94     2516.41    266.34 o 
   5  11  14      350.02      533.71    265.69 o 
   7  11  14       94.75       58.18    216.47 o 
   9  11  14      530.88      285.73    264.71 o 
  11  11  14      126.27      -50.70    208.11 o 
 -28  12  14      166.78      386.64    149.76 o 
 -26  12  14       14.03     -105.74    112.62 o 
 -24  12  14      202.24       99.77    107.58 o 
 -22  12  14      656.94      732.68    130.24 o 
 -20  12  14        0.45      -88.30     88.83 o 
 -18  12  14        0.33       47.62     87.01 o 
 -16  12  14      604.93      279.24    102.13 o 
 -14  12  14        4.69       13.96     85.18 o 
 -12  12  14       26.22        0.05     88.38 o 
 -10  12  14     3177.46     2485.92    187.41 o 
  -8  12  14      507.18      291.50    116.60 o 
  -6  12  14     1462.70     1611.58    204.62 o 
  -4  12  14     1472.13     1392.93    195.71 o 
  -2  12  14      724.10      633.68    190.65 o 
   0  12  14     2867.13     3118.48    329.93 o 
   2  12  14     2115.30     1669.73    499.77 o 
   4  12  14      833.01      808.45    219.06 o 
   6  12  14     3099.64     3233.61    466.85 o 
   8  12  14     1443.36     1571.30    374.80 o 
 -23  13  14       23.78      -69.23     97.91 o 
 -21  13  14      726.84      726.03    197.46 o 
 -19  13  14      876.16     1117.94    154.92 o 
 -17  13  14       50.15       58.93    101.47 o 
 -15  13  14      128.19      149.24    109.43 o 
 -13  13  14      258.53      398.75    120.66 o 
 -11  13  14     1169.74      796.62    137.75 o 
  -9  13  14      516.90      362.09    120.80 o 
  -7  13  14      184.13      267.02    171.52 o 
  -5  13  14       20.23      169.87    159.22 o 
  -3  13  14      814.65     1119.90    315.61 o 
  -1  13  14      236.59      493.59    187.98 o 
   1  13  14       80.75      -95.12    189.77 o 
   3  13  14      618.28      485.95    208.11 o 
 -14  14  14      252.60      642.60    134.68 o 
 -12  14  14      587.07      485.86    128.51 o 
 -10  14  14      696.32      306.57    129.35 o 
  -8  14  14        3.99     -147.25    103.76 o 
  -6  14  14      468.59      587.03    199.03 o 
  -4  14  14     1427.42     1142.04    419.64 o 
 -43   1  15     1824.84     1997.03    264.10 o 
 -41   1  15       29.41       58.70    282.55 o 
 -39   1  15      253.30      386.77    177.42 o 
 -37   1  15     3056.03     3437.01    305.19 o 
 -35   1  15     1792.21     1382.48    219.26 o 
 -33   1  15     1868.33     2491.22    430.08 o 
 -31   1  15     3986.79     4193.28    478.96 o 
 -29   1  15     1741.21      884.38    169.74 o 
 -27   1  15     3338.60     4495.23    300.04 o 
 -25   1  15     8744.07     7689.60    341.04 o 
 -23   1  15     3090.63     2714.17    191.65 o 
 -21   1  15     9898.25    12510.87    301.31 o 
 -19   1  15    14764.89    13867.77    386.73 o 
 -17   1  15     7722.35     7758.76    213.37 o 
 -15   1  15    19337.95    21060.73    315.59 o 
 -13   1  15     9997.30     8452.96    159.97 o 
 -11   1  15     4668.96     4545.10    141.61 o 
  -9   1  15    13524.42    14955.92    254.99 o 
  -7   1  15     9562.57     7771.39    283.27 o 
  -5   1  15     3643.72     3567.14    158.26 o 
  -3   1  15    15721.33    16858.23    353.81 o 
  -1   1  15     7147.15     6354.94    215.17 o 
   1   1  15     3779.75     3887.85    199.57 o 
   3   1  15     3006.29     3261.05    189.24 o 
   5   1  15      365.68      141.14     85.84 o 
   7   1  15      766.22      641.36    115.09 o 
   9   1  15     3542.19     3848.77    239.52 o 
  11   1  15        1.43       31.97    125.70 o 
  13   1  15        0.07      -29.05     98.28 o 
  15   1  15     1048.49     1476.80    172.95 o 
  17   1  15       57.92      189.36    248.43 o 
  19   1  15      125.90      254.46    177.76 o 
  21   1  15       34.38      205.17    180.55 o 
 -42   2  15       12.99      289.64    166.70 o 
 -40   2  15        0.41       25.64    154.58 o 
 -38   2  15       47.81      111.09    151.94 o 
 -36   2  15      152.45      364.53    157.17 o 
 -34   2  15        3.50      -60.84    127.47 o 
 -32   2  15      258.36      267.50    137.28 o 
 -30   2  15       25.07       46.88    122.27 o 
 -28   2  15       12.56      -78.21    143.54 o 
 -26   2  15       35.91      143.47    168.79 o 
 -24   2  15       28.47       -5.03     89.63 o 
 -22   2  15      226.66      309.24     86.24 o 
 -20   2  15      691.37      586.17     94.93 o 
 -18   2  15      417.12      600.83     74.36 o 
 -16   2  15     1058.59      884.99     95.85 o 
 -14   2  15     1456.79     1226.16    104.94 o 
 -12   2  15      496.23      610.35     67.45 o 
 -10   2  15      427.68      298.44     53.62 o 
  -8   2  15       81.64       22.18     53.45 o 
  -6   2  15       96.83        7.20     52.18 o 
  -4   2  15       95.34       53.09     78.80 o 
  -2   2  15      567.69      505.21     83.36 o 
   0   2  15        6.20     -119.97     68.70 o 
   2   2  15       37.89      -16.60     67.99 o 
   4   2  15      322.26      187.55     82.87 o 
   6   2  15      672.94      621.63    112.85 o 
   8   2  15      334.23      345.56    103.82 o 
  10   2  15        6.01      -35.77     88.21 o 
  12   2  15       72.49      -11.46     92.08 o 
  14   2  15      276.80      428.15    124.82 o 
  16   2  15        0.01      -30.98    103.37 o 
  18   2  15      143.54      145.53    187.19 o 
  20   2  15        2.55        7.91    164.25 o 
 -41   3  15      683.94      241.06    141.88 o 
 -39   3  15      588.62      665.81    156.92 o 
 -37   3  15     1577.78     1466.01    184.63 o 
 -35   3  15      612.70      386.02    151.88 o 
 -33   3  15      962.27     1005.54    189.05 o 
 -31   3  15     4962.78     5574.77    318.69 o 
 -29   3  15     4075.22     3171.80    264.11 o 
 -27   3  15     5626.77     6107.94    314.13 o 
 -25   3  15     7465.52     7210.31    251.85 o 
 -23   3  15      842.22      316.28     80.76 o 
 -21   3  15     6170.80     7605.75    269.83 o 
 -19   3  15    27395.40    26753.24    614.21 o 
 -17   3  15     6710.14     6869.11    178.58 o 
 -15   3  15     5227.23     5986.68    165.76 o 
 -13   3  15    11912.01    11113.51    204.79 o 
 -11   3  15     3522.83     2977.24    132.85 o 
  -9   3  15    12644.08    13407.56    245.41 o 
  -7   3  15     8470.94     7171.35    178.58 o 
  -5   3  15     4053.71     4152.04    132.68 o 
  -3   3  15    14757.57    16094.84    308.17 o 
  -1   3  15     6392.48     5584.13    246.22 o 
   1   3  15      493.51      580.98    149.94 o 
   3   3  15     6595.68     7232.01    241.64 o 
   5   3  15     1337.44      912.73    117.40 o 
   7   3  15      235.81       91.66    125.69 o 
   9   3  15     2456.51     2791.62    193.58 o 
  11   3  15       55.82     -123.21     95.49 o 
  13   3  15       53.11      -76.00    123.36 o 
  15   3  15     1134.94     1185.29    186.17 o 
  17   3  15      628.36      973.12    222.07 o 
  19   3  15      122.74      291.78    268.91 o 
  21   3  15       40.28      -34.27    232.32 o 
 -40   4  15        2.13     -130.38    114.84 o 
 -38   4  15        1.61       35.98    120.80 o 
 -36   4  15      191.91      -56.69    104.69 o 
 -34   4  15      121.36      -40.43    109.05 o 
 -32   4  15       45.99       65.64    102.72 o 
 -30   4  15        0.59       99.79    104.65 o 
 -28   4  15        0.61      -27.64     82.02 o 
 -26   4  15      104.65       22.74     83.51 o 
 -24   4  15        7.65      153.30     77.65 o 
 -22   4  15      232.91       84.45     71.65 o 
 -20   4  15     1100.86     1088.72    105.93 o 
 -18   4  15      203.26      -63.07     66.21 o 
 -16   4  15      925.46      710.42     91.46 o 
 -14   4  15     2073.66     1807.96    100.64 o 
 -12   4  15     1099.65     1669.52    118.66 o 
 -10   4  15      698.69      486.79     65.33 o 
  -8   4  15      448.19      292.04     68.33 o 
  -6   4  15      378.70      501.44     75.15 o 
  -4   4  15      161.98      -14.53     60.36 o 
  -2   4  15      361.07      431.22     82.78 o 
   0   4  15        4.12      -65.16     70.40 o 
   2   4  15      768.38      693.76    112.59 o 
   4   4  15      230.73        7.42     79.24 o 
   6   4  15      221.53      275.43    199.63 o 
   8   4  15        3.47      -74.64     99.55 o 
  10   4  15       79.03      195.77    121.09 o 
  12   4  15      658.30      651.76    151.83 o 
  14   4  15      162.07       66.12    122.48 o 
  16   4  15      115.76      277.43    175.19 o 
  18   4  15      119.91      292.74    262.44 o 
  20   4  15        0.96     -108.75    225.66 o 
 -41   5  15     1165.69      955.09    171.38 o 
 -39   5  15      235.97      123.83    126.33 o 
 -37   5  15      673.75      736.99    151.62 o 
 -35   5  15     1370.58     1099.81    164.05 o 
 -33   5  15     1873.79     1930.54    197.11 o 
 -31   5  15     3563.99     3898.40    221.37 o 
 -29   5  15     2194.93     1452.84    129.55 o 
 -27   5  15     3127.49     3563.79    179.04 o 
 -25   5  15     6335.38     6630.70    192.17 o 
 -23   5  15     3484.83     3058.28    169.26 o 
 -21   5  15     5384.63     5917.90    202.15 o 
 -19   5  15     5645.76     5586.77    199.49 o 
 -17   5  15     7883.84     7057.32    228.63 o 
 -15   5  15     9667.77    10633.63    259.89 o 
 -13   5  15    11232.69    11248.45    299.50 o 
 -11   5  15     2461.62     1971.27    133.88 o 
  -9   5  15     7691.73     8401.68    225.17 o 
  -7   5  15     7808.41     7350.56    359.53 o 
  -5   5  15     4482.95     4237.52    225.04 o 
  -3   5  15    10435.99    12549.18    320.60 o 
  -1   5  15     7162.56     6561.75    249.84 o 
   1   5  15       35.45     -106.08     68.56 o 
   3   5  15     3856.60     4311.72    267.30 o 
   5   5  15     1272.48      960.07    130.10 o 
   7   5  15     1748.25     1698.62    164.99 o 
   9   5  15     1779.73     2011.23    208.91 o 
  11   5  15      164.95       94.90    119.95 o 
  13   5  15       23.92       -2.15    115.12 o 
  15   5  15       33.43     -110.33    118.51 o 
  17   5  15        4.81      -15.83    220.38 o 
  19   5  15       57.80       21.84    255.09 o 
 -38   6  15       83.41       48.08    193.77 o 
 -36   6  15      469.38      257.89    157.99 o 
 -34   6  15        2.81       56.45    138.22 o 
 -32   6  15        1.79       51.90    140.13 o 
 -30   6  15       43.41       -8.28     86.79 o 
 -28   6  15      171.49      284.21     98.21 o 
 -26   6  15      831.60      823.88    127.50 o 
 -24   6  15      173.19      573.92    101.33 o 
 -22   6  15      182.60      290.29     87.42 o 
 -20   6  15     1533.04     1479.81    128.39 o 
 -18   6  15      133.84      -62.89     71.93 o 
 -16   6  15       33.54      227.48     82.50 o 
 -14   6  15       83.64       83.50     74.59 o 
 -12   6  15      677.16     1148.03    204.53 o 
 -10   6  15        6.12       -1.98     68.28 o 
  -8   6  15      904.31      721.35     95.59 o 
  -6   6  15     1511.62     2115.40    142.73 o 
  -4   6  15        6.23       95.96     88.31 o 
  -2   6  15     2281.96     2287.32    198.66 o 
   0   6  15     1620.95     1757.36    152.97 o 
   2   6  15        0.59      -17.76     78.81 o 
   4   6  15       71.32      256.32     99.59 o 
   6   6  15     1559.96     1530.51    158.69 o 
   8   6  15       14.87      -62.52     85.77 o 
  10   6  15       83.43       97.79     95.20 o 
  12   6  15      397.70      224.95    133.60 o 
  14   6  15        0.23     -176.51    127.32 o 
  16   6  15        8.86       66.83    240.82 o 
  18   6  15      202.77       15.52    256.02 o 
 -37   7  15      301.64      225.40    318.95 o 
 -35   7  15      260.39      282.83    130.23 o 
 -33   7  15     1630.28     1200.13    177.24 o 
 -31   7  15     2188.81     2537.14    193.19 o 
 -29   7  15     1414.74     1135.78    142.74 o 
 -27   7  15     8192.54     7695.30    272.32 o 
 -25   7  15      803.94     1037.27    117.30 o 
 -23   7  15     4641.89     3619.81    244.56 o 
 -21   7  15     8534.91     8650.02    345.31 o 
 -19   7  15     2628.18     3455.42    183.16 o 
 -17   7  15     3184.05     2383.96    157.88 o 
 -15   7  15    11658.12    12214.71    295.53 o 
 -13   7  15     2526.33     2603.63    264.38 o 
 -11   7  15     6578.76     5959.30    236.07 o 
  -9   7  15     8467.50     9317.19    250.64 o 
  -7   7  15     2978.05     3441.28    176.93 o 
  -5   7  15     3970.46     3617.62    212.38 o 
  -3   7  15     4868.28     5521.35    314.87 o 
  -1   7  15     1721.49     1578.13    150.67 o 
   1   7  15     4284.02     3895.80    578.82 o 
   3   7  15     1438.27     1612.65    158.62 o 
   5   7  15     1200.03     1351.53    152.72 o 
   7   7  15      741.24      676.45    126.81 o 
   9   7  15      391.47      200.28    108.24 o 
  11   7  15      184.83       -4.79     93.96 o 
  13   7  15      502.02      655.24    203.48 o 
  15   7  15       69.16       47.23    236.28 o 
  17   7  15        3.12      -33.40    217.11 o 
 -36   8  15      460.60      160.28    135.04 o 
 -34   8  15      179.16      158.15    144.22 o 
 -32   8  15      492.42      745.47    133.73 o 
 -30   8  15      108.96       39.44     92.90 o 
 -28   8  15      347.89      367.81    109.52 o 
 -26   8  15      816.10      717.56    111.73 o 
 -24   8  15      224.98       43.89     82.28 o 
 -22   8  15      969.45      924.85    118.65 o 
 -20   8  15      803.98      901.94    109.22 o 
 -18   8  15      108.02      -52.73     73.97 o 
 -16   8  15       74.77       34.85     78.67 o 
 -14   8  15      204.46      232.41     89.46 o 
 -12   8  15       40.57      -28.22     84.80 o 
 -10   8  15      547.85      396.27    117.70 o 
  -8   8  15      597.37      691.96    116.37 o 
  -6   8  15      678.39     1141.29    138.06 o 
  -4   8  15      462.68      200.56     93.28 o 
  -2   8  15      304.74      348.52    101.10 o 
   0   8  15     1237.28     1568.33    176.90 o 
   2   8  15        0.11      -42.22     92.81 o 
   4   8  15      145.89      182.33    106.96 o 
   6   8  15     1012.85     1315.35    279.61 o 
   8   8  15        0.83       10.69     99.07 o 
  10   8  15        4.28      167.24    103.25 o 
  12   8  15      610.52      837.08    222.03 o 
  14   8  15        3.04       27.88    228.82 o 
 -35   9  15     1139.81      960.86    175.07 o 
 -33   9  15      980.56      826.83    139.63 o 
 -31   9  15      621.16      605.39    166.88 o 
 -29   9  15     1583.01     1594.72    167.38 o 
 -27   9  15     2514.74     2305.08    228.13 o 
 -25   9  15     2937.42     3209.30    187.61 o 
 -23   9  15      736.99      820.38    118.49 o 
 -21   9  15     1738.94     1681.44    145.40 o 
 -19   9  15     5363.07     6068.49    221.36 o 
 -17   9  15     4901.93     3810.79    200.35 o 
 -15   9  15     3716.59     4004.45    249.76 o 
 -13   9  15     3059.42     3863.80    200.45 o 
 -11   9  15     5599.35     5689.16    251.28 o 
  -9   9  15     5110.52     6506.34    275.55 o 
  -7   9  15     4685.01     5524.23    317.89 o 
  -5   9  15     2398.17     2382.64    187.74 o 
  -3   9  15     1331.81     1732.02    170.82 o 
  -1   9  15     2089.56     2297.95    190.02 o 
   1   9  15     2854.22     2752.94    279.50 o 
   3   9  15      209.82      599.06    178.62 o 
   5   9  15      895.24      976.40    168.27 o 
   7   9  15     1845.80     2096.13    220.56 o 
   9   9  15      399.62      515.44    276.72 o 
  11   9  15      130.82      198.18    240.96 o 
  13   9  15        2.39      -88.13    197.27 o 
 -32  10  15       80.33      199.45    128.17 o 
 -30  10  15       32.46      185.38    124.70 o 
 -28  10  15      305.05      427.60    121.08 o 
 -26  10  15      485.72      790.59    120.41 o 
 -24  10  15       74.65      -84.69     87.66 o 
 -22  10  15       57.19       69.43     85.18 o 
 -20  10  15      486.89      873.42    118.49 o 
 -18  10  15       39.80      208.94     92.90 o 
 -16  10  15      381.94      364.46    100.41 o 
 -14  10  15       18.39       17.21     80.58 o 
 -12  10  15       16.04      111.92     84.24 o 
 -10  10  15       95.88       96.13    114.17 o 
  -8  10  15       78.49      312.58    123.85 o 
  -6  10  15     1014.53     1642.60    191.81 o 
  -4  10  15       20.48     -139.01    105.90 o 
  -2  10  15      193.63      135.99    100.97 o 
   0  10  15      317.10      672.45    131.43 o 
   2  10  15        7.96      -74.62    105.43 o 
   4  10  15      159.95      144.50    120.39 o 
   6  10  15      405.20      797.59    292.34 o 
   8  10  15       57.51     -190.37    193.08 o 
  10  10  15      282.54      362.88    254.23 o 
 -29  11  15     4992.88     5468.02    335.41 o 
 -27  11  15     1044.56      841.43    157.64 o 
 -25  11  15     1059.30     1547.21    188.76 o 
 -23  11  15     1757.17     1834.95    156.71 o 
 -21  11  15     1927.20     1642.45    149.41 o 
 -19  11  15      939.03     1507.96    147.19 o 
 -17  11  15     4956.28     4719.71    230.65 o 
 -15  11  15     1812.73     1620.13    181.15 o 
 -13  11  15     2444.27     3218.16    196.65 o 
 -11  11  15     2989.92     3313.26    196.13 o 
  -9  11  15     1402.33     1718.16    171.59 o 
  -7  11  15      722.99     1503.03    195.09 o 
  -5  11  15     4934.16     5276.27    342.29 o 
  -3  11  15     1514.55     1597.82    206.95 o 
  -1  11  15      943.92     1172.42    186.13 o 
   1  11  15     1482.48     1638.52    249.73 o 
   3  11  15      365.41      240.08    255.04 o 
   5  11  15      190.09       66.92    233.94 o 
   7  11  15     1259.51      851.66    313.75 o 
 -26  12  15       13.99      -12.49    114.16 o 
 -24  12  15       14.57      -15.94     98.92 o 
 -22  12  15       58.90      250.43    111.26 o 
 -20  12  15      231.80      328.94    117.11 o 
 -18  12  15        0.15      -12.39     95.51 o 
 -16  12  15       47.10      258.96    110.68 o 
 -14  12  15      841.76     1292.00    184.09 o 
 -12  12  15      412.62      681.85    133.72 o 
 -10  12  15        2.22      149.40    132.60 o 
  -8  12  15       45.94      -34.10    151.38 o 
  -6  12  15       85.97      312.66    250.61 o 
  -4  12  15      227.56      227.66    173.20 o 
  -2  12  15       56.89      201.33    166.18 o 
   0  12  15      333.29       68.44    292.90 o 
   2  12  15       20.21     -137.32    145.36 o 
   4  12  15       92.62       40.52    221.38 o 
 -19  13  15      455.10      580.51    133.61 o 
 -17  13  15     2337.77     2170.58    197.57 o 
 -15  13  15     1724.38     1594.92    268.50 o 
 -13  13  15      872.84     1227.91    161.24 o 
 -11  13  15     2875.37     3625.66    237.91 o 
  -9  13  15      534.10      606.81    206.91 o 
  -7  13  15     1758.91     2071.87    284.60 o 
  -5  13  15     2747.08     2309.65    375.33 o 
  -3  13  15      227.36      176.86    176.75 o 
  -1  13  15      284.37      579.05    209.43 o 
 -42   0  16     1066.15     1240.19    326.22 o 
 -40   0  16     1257.86     1218.95    324.32 o 
 -38   0  16      519.61      894.78    275.38 o 
 -36   0  16       93.40      151.50    204.94 o 
 -34   0  16       30.99      187.67    215.44 o 
 -32   0  16     1055.26     1880.54    332.02 o 
 -30   0  16       68.40     -169.35    178.74 o 
 -28   0  16       16.80      213.17    189.43 o 
 -26   0  16     1404.99     2301.88    337.99 o 
 -24   0  16      665.16      357.05    197.90 o 
 -22   0  16       47.18      125.76    115.98 o 
 -20   0  16       39.03       35.87    104.10 o 
 -18   0  16      237.76      -16.07    203.31 o 
 -16   0  16     4668.67     3567.24    266.54 o 
 -14   0  16      362.99      315.79     79.16 o 
 -12   0  16     4086.32     5127.09    246.29 o 
 -10   0  16     1491.87      956.55    119.96 o 
  -8   0  16      407.42      934.76    212.78 o 
  -6   0  16    10844.00    12080.23    340.06 o 
  -4   0  16     4973.48     4218.20    561.67 o 
  -2   0  16     3957.42     3783.45    277.97 o 
   0   0  16     9944.25    11035.76    504.31 o 
   2   0  16     3495.49     3581.85    286.16 o 
   4   0  16     5022.71     5792.86    323.39 o 
   6   0  16    12106.92    12526.81    484.60 o 
   8   0  16     4230.63     4121.64    338.52 o 
  10   0  16     6118.40     7090.25    397.50 o 
  12   0  16     8678.61    10176.29    488.41 o 
  14   0  16     2927.18     3183.52    329.59 o 
  16   0  16     4036.81     3814.68    518.16 o 
  18   0  16     3828.77     4095.48    551.17 o 
 -41   1  16      325.72      631.91    192.62 o 
 -39   1  16       89.75      -52.57    156.00 o 
 -37   1  16       83.18      -93.24    140.61 o 
 -35   1  16        3.11      -84.85    128.07 o 
 -33   1  16        6.76      -14.32    133.59 o 
 -31   1  16       78.28     -143.63    116.04 o 
 -29   1  16      296.01      187.28    141.53 o 
 -27   1  16        2.77       87.50    181.83 o 
 -25   1  16      387.96       40.87    121.31 o 
 -23   1  16       29.94       28.67     90.12 o 
 -21   1  16      687.31      683.05    131.39 o 
 -19   1  16       92.76       67.22     71.95 o 
 -17   1  16      404.50      475.49     92.27 o 
 -15   1  16       49.64       28.17     55.99 o 
 -13   1  16        8.86       44.20     55.65 o 
 -11   1  16        2.13      -17.97     42.03 o 
  -9   1  16        9.38       15.92     50.90 o 
  -7   1  16       85.31       81.50     53.79 o 
  -5   1  16      160.95      146.29     66.46 o 
  -3   1  16      604.44      560.16     98.02 o 
  -1   1  16     2566.70     2809.95    239.18 o 
   1   1  16      112.91      -18.08     76.22 o 
   3   1  16       96.48       96.37     79.43 o 
   5   1  16       40.04      -19.49     81.98 o 
   7   1  16        0.48      -23.00     84.15 o 
   9   1  16       56.98       84.02     97.65 o 
  11   1  16        2.56       27.10    131.24 o 
  13   1  16       71.04       14.98    102.14 o 
  15   1  16        4.71      -20.88     98.37 o 
  17   1  16        2.16      -42.65    151.45 o 
  19   1  16        0.33      -35.45    158.41 o 
 -42   2  16      699.20      539.21    189.24 o 
 -40   2  16      183.87       29.29    259.33 o 
 -38   2  16      622.01     1101.57    208.11 o 
 -36   2  16      414.91      581.84    174.54 o 
 -34   2  16      263.55      518.82    178.40 o 
 -32   2  16     1439.00     1971.14    244.64 o 
 -30   2  16      135.24      -99.38    140.14 o 
 -28   2  16      112.69      497.72    152.49 o 
 -26   2  16     1399.07     1681.53    369.57 o 
 -24   2  16        0.08      -75.22     88.44 o 
 -22   2  16      419.17      107.62    115.13 o 
 -20   2  16      104.99      221.64     73.00 o 
 -18   2  16     3443.05     4174.96    167.76 o 
 -16   2  16      317.80       71.37     63.24 o 
 -14   2  16      627.02      531.90     68.51 o 
 -12   2  16     2387.59     3124.42    138.71 o 
 -10   2  16     2466.30     1811.14    100.06 o 
  -8   2  16      807.74      965.42    106.85 o 
  -6   2  16     6182.29     6901.76    178.27 o 
  -4   2  16     3926.11     3201.42    243.82 o 
  -2   2  16     1911.68     2311.54    142.68 o 
   0   2  16    13498.63    14815.34    441.89 o 
   2   2  16     4379.74     3735.00    206.78 o 
   4   2  16     3156.08     3912.61    216.63 o 
   6   2  16     9034.46    10809.49    319.48 o 
   8   2  16     5714.78     5403.96    258.51 o 
  10   2  16     4813.12     5262.18    272.53 o 
  12   2  16     5372.66     5951.77    288.16 o 
  14   2  16     4378.42     4095.63    257.69 o 
  16   2  16     4727.37     5340.47    624.97 o 
  18   2  16     4587.49     6167.55    685.10 o 
 -41   3  16        1.96       72.62    131.09 o 
 -39   3  16        2.44       36.67    121.75 o
[truncated: 64,851 more chars]
